# Supplementary material for: Gut microbiome and resistome characterization of pigs treated with commonly used post-weaning diarrhea treatments
Source: Anim Microbiome. 2024 May 3;6:24. doi: 10.1186/s42523-024-00307-6 (PMC11067243; doi:10.1186/s42523-024-00307-6)
Supplement: Supplementary file 1 — Supplementary Material 1 [file 42523_2024_307_MOESM1_ESM.xlsx]

## Sheet: Table_S1
Table S1. General information of selected animals of the study for whole-metagenomic sequencing. Weights are expressed in Kg. ADWG: Average Daily Weight Gain. G1: trimethoprim/sulfamethoxazole, G2: colistin, G3: oral vaccinated, G4: gentamicin, G5: untreated control with water acidification, G6: untreated control, GG: amoxicillin (farm of origin).
Group	Animal ID	Sow ID	Parity	Initial weight	Final weight	ADWG
G1	782	5599	2	6.48	25.35	0.449286
	788	5680	2	4.2	18.6	0.342857
	806	5131	1	6.74	27.2	0.487143
	807	5426	3	5.58	24.65	0.454048
	819	4570	6	6.44	26.3	0.472857
	825	5689	2	4.62	16	0.270952
	831	5379	3	4.16	22.55	0.437857
	882	4230	6	8.02	27.55	0.465
	900	5172	4	5.62	23.2	0.418571
	960	5668	2	4.54	18.2	0.325238
G2	777	5929	1	4.84	23	0.432381
	783	5599	2	6.06	21.15	0.359286
	795	4221	7	5.56	17.05	0.273571
	820	4570	6	4.88	18.1	0.314762
	856	3722	9	4.8	19.25	0.344048
	883	4230	6	7.54	25.4	0.425238
	925	6135	1	4.56	20.5	0.379524
	931	5884	1	6.22	25.6	0.461429
	943	4863	6	5.34	22.4	0.40619
	961	5668	2	5.06	19.3	0.339048
G3	778	5929	1	4.5	20.9	0.390476
	790	5680	2	5.56	19.35	0.328333
	796	4221	7	4.44	17.7	0.315714
	802	5131	4	5.12	21.75	0.395952
	821	4570	6	4.42	18.3	0.330476
	845	4856	5	4.46	17	0.298571
	884	4230	6	4.3	15.2	0.259524
	926	6135	1	4.24	19.55	0.364524
	944	4863	6	5.38	21.85	0.392143
	962	5668	2	5.54	16.9	0.270476
G4	779	5929	1	4.7	20.8	0.383333
	785	5599	2	6.7	23.1	0.390476
	810	5426	3	6.48	20.35	0.330238
	822	4570	6	5.26	21.9	0.39619
	840	5246	3	3.74	15.3	0.275238
	858	3722	9	3.96	18.5	0.34619
	885	4230	6	4.58	19.85	0.363571
	897	5933	1	4.58	20.45	0.377857
	957	4105	7	3.54	15.4	0.282381
	963	5668	2	6.38	23.4	0.405238
G5	798	4221	7	5.34	17.7	0.294286
	804	5131	4	7.46	24.65	0.409286
	823	4570	6	5.4	24.6	0.457143
	835	5379	3	5.78	20.7	0.355238
	859	3722	9	4.1	12.75	0.205952
	880	4543	6	7.24	23.9	0.396667
	892	5687	2	5.18	22.7	0.417143
	928	6135	1	4.38	16.7	0.293333
	946	4863	6	4.38	14.15	0.232619
	958	4105	7	4.86	17.95	0.311667
G6	781	5929	1	5.32	22.25	0.403095
	793	5680	2	3.28	17.15	0.330238
	799	4221	7	3.7	13.95	0.244048
	805	5131	4	5.58	17.85	0.292143
	812	5426	3	5.7	21.65	0.379762
	830	5689	2	5.1	16.6	0.27381
	836	5379	3	6.32	22.85	0.393571
	860	3722	9	4.62	11.55	0.165
	866	4076	7	6.78	22.05	0.363571
	887	4230	6	5.14	19.3	0.337143
GG	3052	5599	2	/	/	/
	3053	5680	2	/	/	/
	3056	5426	3	/	/	/
	3058	4570	6	/	/	/
	3059	5689	2	/	/	/
	3062	4856	5	/	/	/
	3067	4230	6	/	/	/
	3070	5172	4	/	/	/
	3074	6135	1	/	/	/
	3078	5648	2	/	/	/

## Sheet: Table_S2
Table S2. Metagenomics sequencing information of DNA extracted from faecal samples of the animals selected in this study. Includes host contamination after removal of adapter and low quality sequences, diversity indexes defined by the Shannon index, and raw and normalized sequencing depth of antimicrobial resistance genes (ARGs) identified by Resfinder. G1: trimethoprim/sulfamethoxazole, G2: coli…
							Raw Sequencing Depth of ARGs from Resfinder
Sampling Time	Group	Animal ID	Final PE reads	Trimmed PE reads	Host contamination (%)	Shannon index	aac(3)-IIa	aac(3)-IId	aac(3)-IV	aac(3)-IVa	aac(3)-XI	aac(6')-aph(2'')	aac(6')-Ib3	aac(6')-Ii	aac(6')-Iid	aac(6')-Im	aadA1	aadA11	aadA13	aadA14	aadA2	aadA22	aadA24	aadA3	aadA5	aadA7	aadA9	aadD	aadE-Cc	ant(3'')-Ia	ant(6)-Ia	ant(6)-Ib	ant(9)-Ia	aph(2'')-Ia	aph(2'')-Ib	aph(2'')-Ic	aph(2'')-If	aph(2'')-Ig	aph(2'')-Ih	aph(3'')-Ib	aph(3')-Ia	aph(3')-Ib	aph(3')-IIa	aph(3')-III	aph(3')-IIIa	aph(4)-Ia	aph(6)-Id	npmA	rmtD2
ST1	G1	788	28459804	28725588	0.925252	3.81464	0	0	0	0	0	0	0	0	0	26.85	86.59	0	2.95	0	0	0	0	0	0	0	0	0	0	16.97	762.63	19.23	0	0	22.71	0	34.12	12.79	0	20.82	25.54	0	15.06	847.06	0	0	21.42	15.53	0
		806	23885517	24922818	4.16205	3.77438	0	0	0	0	0	0	0	0	0	33.23	32.12	0	10.52	0	3.62	0	0	0	0	0	0	0	17.35	0	362.33	0	0	0	24.32	0	0	4.2	0	9.01	0	0	0	131.94	0	0	8.46	13.99	0
		807	15523730	28688409	45.8885	4.03901	0	0	0	0	0	0	0	0	0	52.74	28.81	0	7.72	0	0	0	0	0	0	0	0	0	0	0	344.63	19.87	0	0	29.13	0	5.17	7.59	0	9.79	0	0	0	221.16	0	0	7.41	0	0
		819	19731025	24926062	20.8418	3.51303	0	0	0	0	0	0	0	0	0	61.01	0	0	0	0	6.19	0	0	0	0	0	0	0	0	8.74	884.87	173.37	0	0	52.91	0	161.73	12.94	0	221	11.74	0	0	389.98	0	0	239.85	3.17	0
		825	21865821	29071279	24.7855	3.9045	0	0	0	0	0	0	0	0	0	44.71	0	0	0	0	0	0	0	0	0	0	0	0	0	0	491.52	11.01	0	0	25.36	0	7.72	7.73	0	4.46	1.03	0	0	481.34	0	0	3.97	0	0
		831	27087232	27705645	2.23208	3.65708	0	0	0	0	0	0	0	0	0	545.09	19.31	0	0	6.46	0	0	0	0	0	0	0	0	0	0	790.96	64.13	1	0	531.61	5.59	47.54	0	0	215.31	0	5.28	0	547.07	0	0	213.47	15.32	0
		882	24329220	24693484	1.47514	3.84224	0	0	0	0	0	0	0	0	0	85.19	6.75	0	0	0	4.32	0	0	0	0	0	0	0	25.08	34.15	865.5	253.18	0	0	89.88	0	140.64	0	0	8.44	16.41	0	0	2046.42	0	0	10.68	2.94	0
		900	25373610	28395378	10.6418	3.33788	0	0	0	3.52	0	0	0	0	0	60.01	0	0	145.89	0	0	0	0	0	0	0	0	0	0	30.38	354.12	0	0	0	34.57	0	55.28	18.47	0	8.47	5.97	0	0	365.6	0	3.27	13.41	0	0
		960	11703521	25813392	54.661	3.78969	0	0	0	0	0	0	0	0	0	13.8	0	0	0	0	0	0	0	0	0	0	0	0	1.22	28.3	129.27	27.92	0	0	11.27	0	0	0	0	12.05	3.01	0	0	132.17	0	0	11.37	0	0
	G2	777	23455620	25976551	9.70464	3.69005	0	0	0	0	0	0	0	0	0	29.22	0	0	0	0	6.49	0	0	0	0	0	0	0	0	13.6	397.66	15.93	0	0	28.01	0	25.6	2.2	0	11.21	288.91	0	484.1	415.01	0	0	9.26	4.21	0
		783	20488544	24629183	16.8119	3.82257	0	0	0	0	0	0	0	0	0	16.21	32.04	0	0	0	0	0	0	0	0	0	0	0	5.11	0	614.13	45.34	0	0	8.59	0	118.44	2.83	0	2.1	3.98	0	0	763.89	0	0	7.19	0	0
		795	12467583	28945816	56.9279	3.38657	0	0	0	0	0	0	0	0	0	46.6	27.25	0	0	0	0	0	0	0	0	0	0	0	0	0	235.6	4.11	0	0	51.06	0	5.62	4.6	0	4.1	0	0	0	541.31	0	0	3.31	0	0
		820	21466081	26252364	18.2318	3.72986	0	0	0	0	0	0	0	0	0	109.84	0	0	0	0	1.42	0	0	0	0	0	0	0	0	26.4	1039.36	258.09	0	0	125.67	0	84.77	17.27	0	42.57	7.6	16.19	0	523.75	0	0	39.28	3.86	0
		856	25559788	27740134	7.8599	3.82505	0	0	3.84	0	0	0	0	0	0	13.6	0	2.85	5.8	4.58	0	0	0	0	0	0	0	0	0	10.42	345.87	9.92	0	0	0	0	46.97	3.32	0	40.29	4.06	0	0	393.84	0	4.18	28.24	0	0
		883	21656617	25858373	16.2491	3.58602	0	0	0	0	0	0	0	0	0	104.69	0	0	0	0	0	0	3.38	0	0	0	0	0	0	13.69	654.77	41.83	0	0	107.74	0	41.61	13.41	0	4.65	4.37	0	0	1141.6	0	0	5.82	7.26	0
		925	8222511	24956892	67.0531	3.8679	0	0	0	0	0	0	0	0	0	15.81	10.86	0	0	1.8	6.58	0	0	0	0	0	0	0	0	3.36	86.8	0	0	0	10.6	0	9.26	0	0	6.68	3.6	0	0	92.76	0	0	7.29	0	0
		931	19085911	27782773	31.3031	3.78437	0	0	0	0	0	0	0	0	0	71.05	0	0	3.2	0	0	0	0	0	0	0	0	0	0	26.98	652.96	37.28	0	0	71.32	0	26.85	6.71	0	0	0	0	0	346.09	0	0	3.18	46.06	0
		943	25285739	28617217	11.6415	4.02897	0	0	0	0	0	0	0	0	0	27.06	3.48	0	0	0	0	0	0	0	0	0	0	0	0	6.95	426.32	28.26	0	0	14.13	0	8.02	0	0	21.6	8.66	0	3.7	421.65	0	0	15.43	3.78	0
		961	22540154	24976869	9.75589	3.89833	0	0	0	0	0	0	0	0	0	23.27	0	0	16.96	0	0	0	0	0	0	0	0	0	81.06	29.86	347.78	13.55	0	0	9.79	0	51.93	11.18	0	3.71	0	0	0	579.06	0	0	2.47	8.46	0
	G3	778	25650269	26142454	1.8827	3.65097	0	0	0	0	0	0	0	0	0	11.7	0	0	0	0	0	0	0	0	0	0	0	0	0	5.23	412.4	15.87	0	0	12.53	0	34.63	0	0	12.52	209.41	0	433.44	2102.82	0	0	9.75	0	0
		790	11421365	28424262	59.8183	4.0382	0	0	0	22.35	0	0	0	0	19.43	8.65	0	0	26.91	0	0	0	0	0	0	0	0	0	5.7	26.39	167.7	4.32	0	0	8.7	2.18	4.36	0	0	12.38	86.46	0	76.97	102.9	0	31.77	4.56	4.15	0
		796	16007154	29139543	45.0672	3.76394	0	0	0	0	0	0	0	0	0	28.09	0	0	7.58	0	0	0	0	0	0	0	0	0	4.24	10.95	365.13	8.98	0	0	17.92	0	0	0	0	3.7	2.79	0	0	390.92	0	0	5.88	8.32	0
		802	23316382	27818348	16.1834	3.10405	0	0	0	0	0	0	0	0	0	13.91	0	0	0	0	0	0	0	0	0	0	0	0	0	22.82	234	20.37	0	0	12.84	0	13.83	4.32	0	5.77	994.01	0	1244.87	206.41	0	0	2.59	0	0
		821	17230178	29199342	40.9912	3.31131	0	0	0	0	0	0	0	0	0	42.29	48.03	0	0	0	0	0	2.66	0	0	0	0	0	0	96.69	293.09	21.47	0	0	36.52	0	16.79	9.12	0	57.94	3.2	0	0	161.38	0	0	59.77	0	0
		845	10474782	27622737	62.0791	3.69796	2.86	0	0	0	0	13.03	0	0	0	22.35	25.02	0	0	0	0	0	0	0	0	0	0	0	2.03	7.69	271.36	21.62	0	0	19.86	0	26.86	0	0	25.4	1.25	0	0	593.75	0	0	11.91	0	0
		884	28571790	28878866	1.06332	3.8885	0	0	0	0	0	0	0	0	0	42.16	8.14	0	0	0	15.13	0	0	0	0	0	0	0	3.29	73.01	588.33	108.68	0	0	25.14	0	44.68	22.4	0	2.16	1.81	0	0	552.06	0	0	1.79	0	0
		926	9744414	24685041	60.525	3.42937	0	0	0	0	0	0	0	0	0	40.37	0	0	0	0	1.29	0	0	0	0	0	0	0	0	0	190.1	13.67	0	0	44.04	0	2.39	0	0	0	0	0	0	145.68	0	0	0	3.49	0
		944	26741632	27975607	4.4109	3.6684	0	0	0	0	0	0	0	0	0	90	10.46	0	9.82	0	4.49	0	0	0	0	0	0	0	0	99.13	759.97	0	0	0	59.97	0	30.05	25.01	0	46.27	0	0	3.14	689.91	0	0	34.16	5.67	0
		962	26857238	27778458	3.31631	3.63213	0	0	0	0	0	0	0	0	0	15.64	6.55	0	4.08	0	2.86	0	0	0	0	0	0	0	38.27	0	642.06	0	0	0	0	0	8.7	0	0	18.14	10.65	0	0	72.58	0	0	22.67	0	0
	G4	779	18009888	28791091	37.4463	3.67369	0	0	0	0	0	0	0	0	0	15.89	0	0	4.48	0	5.41	0	0	0	0	0	0	0	10.97	15.11	541.88	15.98	0	0	5.35	0	21.01	9.72	0	4.07	211.84	0	305.53	369.29	0	0	4.9	0	0
		785	26303613	27995745	6.04425	3.60536	0	0	0	0	0	0	0	0	0	97.99	0	0	0	0	4.05	0	3.26	0	0	0	0	0	0	23.11	825.5	44.3	0	0	110.99	4.68	21.79	22.49	0	29.77	0	0	0	299.89	0	0	41.59	6.96	0
		810	25679250	26162885	1.84855	3.9685	0	0	0	0	0	0	0	0	0	74.75	9.08	0	2.63	0	0	0	0	0	0	0	0	0	0	0	321.6	59.25	0	0	36.08	23.26	21.38	3.36	0	11.39	2.11	0	0	320.38	0	0	9.97	2.32	0
		822	12431149	21862239	43.1387	3.49331	0	0	0	0	0	0	0	0	0	27.87	12.54	0	5.66	0	5.42	0	0	0	0	0	0	0	3.58	0	299	16.36	0	0	14.47	0	5.74	0	0	6.64	2.49	0	0	274.11	0	0	7.3	13.39	0
		840	12526441	23693245	47.1307	3.9284	0	0	6.23	0	0	0	0	0	0	14.52	0	0	0	3.03	9.15	0	0	0	0	0	0	0	0	11.83	273.67	0	0	0	9.71	0	11.05	0	0	6.54	8.81	0	0	283.07	0	5.63	2.28	0	0
		858	27639205	28133870	1.75825	3.51759	0	0	0	0	0	0	0	0	0	41.24	17.65	0	24.22	0	0	0	0	0	0	0	0	0	0	8.45	335.35	5.6	0	0	22	0	282.46	3.87	0	21.73	17.74	0	0	487.39	0	0	19.18	0	0
		885	23833341	28898351	17.527	3.52992	0	0	0	3.64	0	0	0	1.31	14.34	981.96	0	10.48	2.01	0	13.89	0	38.63	0	0	0	0	0	0	31.63	571.06	5.49	4.63	0	963.77	8.51	26.08	4.8	0	13.63	0	0	0	265.68	0	3.43	11.01	3.68	0
		897	25224379	28475296	11.4166	3.51719	0	0	0	0	0	0	0	0	0	17.2	0	0	0	0	0	0	0	0	0	0	0	0	6.62	0	1012.4	6.3	0	0	10.84	0	76.2	0	0	1.31	0	0	0	622.2	0	0	2.15	11.64	4.74
		957	25340421	27906667	9.19582	3.81351	0	0	0	6.76	0	0	0	0	0	22.51	0	0	15.13	0	0	0	0	0	0	0	0	0	380.21	23.69	241.78	0	0	0	17.1	0	3.17	0	0	10.91	0	0	0	233.58	0	5.38	7.79	0	0
		963	20121586	25828089	22.0942	3.87567	0	0	0	0	0	0	0	0	0	29.3	8.9	0	10.12	0	0	0	0	0	0	0	0	0	2.24	43.41	638.9	67.39	0	0	21.29	0	32.9	0	0	10.28	0	0	0	603.77	0	0	14.66	1.75	0
	G5	798	17255300	27126977	36.3906	3.8605	0	0	0	0	0	0	0	0	0	12.14	134.05	0	0	0	4.44	0	0	0	4.14	0	0	0	0	24.87	99.72	8.7	2.18	0	10.22	0	22.49	0	0	125.1	13.12	0	0	100.8	0	0	140.81	0	0
		804	26562978	28960904	8.27987	3.97339	0	0	0	0	0	0	0	0	0	69.95	0	0	5.5	0	7.55	0	0	0	0	0	0	0	0	13.71	770.8	48.13	0	0	60.75	0	74.99	0	0	13.32	0	0	0	552.4	0	0	12.13	10.2	0
		823	20235335	28224711	28.3063	4.00427	0	0	0	0	0	0	0	0	0	51.68	0	0	0	0	0	0	0	0	0	0	0	0	0	43.59	503.97	4.14	0	0	38.6	0	0	0	0	73.02	0	0	0	714.12	0	0	73.85	18.95	0
		835	14034151	28421595	50.6215	3.74041	0	0	0	0	0	0	0	0	0	64.33	25.45	0	0	0	0	0	0	0	0	0	0	0	0	0	368.5	4.05	0	0	53.26	0	30.44	0	0	2.53	0	0	0	309.43	0	0	0	10.65	0
		859	23613828	27972305	15.5814	3.77409	0	0	0	0	0	0	0	0	0	62.97	0	0	9.11	0	0	0	0	0	0	0	0	0	0	0	507.35	91.76	0	0	47.69	0	16.85	6.61	0	4.6	0	0	0	403.07	0	0	6.38	5.01	0
		880	28347543	28926639	2.00195	3.09153	0	0	0	3.72	0	0	0	6.51	0	22.72	26.07	0	14.51	0	232.5	10.88	0	0	3.15	0	1.32	3.37	0	152.62	443.36	21.12	0	0	9.25	0	24.61	19.25	0	95.11	25.32	0	1.88	545.59	0	5.49	137.74	3.86	0
		892	18544420	28506909	34.9476	3.70127	0	0	0	0	0	0	0	0	0	68.88	0	0	22.13	0	0	0	0	0	0	0	0	0	0	18.36	737.92	37.75	0	22.34	70.25	0	66.28	6.64	0	8.91	0	0	0	1056.94	0	0	14.41	3.83	0
		928	27810045	28252729	1.56687	3.78651	13.52	0	0	8.12	0	0	0	0	0	6.33	20.53	0	6.56	6.75	92.8	0	0	0	3.26	0	0	0	0	81.95	416.28	0	0	0	0	0	54.98	5.36	0	47.43	15.36	0	46.94	394.83	0	9.48	60.93	0	0
		946	27195723	28105302	3.23633	3.76292	0	0	0	0	0	16.32	0	0	0	80.79	55.21	0	37.23	0	2.45	0	0	0	0	0	0	0	0	14.89	735	14.77	0	0	83.66	0	40.06	11.95	0	7.5	450.88	0	650.77	1089.12	0	0	5.13	0	0
		958	22177139	28871355	23.1864	3.45935	0	0	0	0	0	0	0	2.72	0	223.47	0	0	0	0	53.39	0	25.09	0	0	0	0	0	0	39.17	392.77	21.89	0	0	137.24	5.72	15.81	8.76	0	26.77	0	0	0	353.01	0	0	40.33	0	0
	G6	781	27001856	28484691	5.20573	3.68437	0	0	0	1.84	0	0	0	0	0	41.13	0	0	25.19	0	3.16	0	0	0	0	0	0	0	15.12	18.13	823.87	17.45	0	0	24.63	0	120.81	26.14	0	7.13	42.84	0	50.31	675.65	0	2.82	5.91	0	0
		793	21675325	28070104	22.7815	3.38304	0	0	0	6.48	0	0	0	0	4.89	65.06	42.81	0	3.74	0	10.6	0	0	0	0	0	0	0	0	10.66	393.89	2.44	0	2.71	37.79	0	13.81	19.08	0	5	11.66	0	0	215.1	0	6.63	10.29	0	0
		799	12074862	27538194	56.1523	2.9729	0	0	0	0	0	0	0	0	0	78.36	157.66	0	0	0	0	0	0	0	0	0	0	0	0	38.01	144.64	0	0	0	46.93	0	1.95	2.7	0	185.82	0	0	0	119.26	0	0	170.51	1.88	0
		805	8152302	26652921	69.4131	3.69438	0	0	0	0	0	0	0	0	0	8.23	0	0	0	0	1.08	0	0	0	0	0	0	0	0	17.49	306.67	2.93	0	0	0	0	3.06	2.69	0	3.26	0	0	0	182.36	0	0	0	0	0
		812	26949269	27902579	3.41657	3.97863	0	3.27	0	0	0	0	0	0	0	29.59	62.7	0	1.35	0	0	0	0	0	0	0	0	0	2.13	8.24	565.58	349.13	0	0	22.26	54.32	75	12.48	0	3.29	5.45	0	0	515.34	0	0	3.56	2.46	0
		830	24985509	29379471	14.9559	3.80993	0	0	0	0	0	0	0	0	0	250.42	0	0	0	0	4.33	0	0	0	9.67	0	0	0	0	30.33	903.33	69.56	0	11.05	233.59	0	47.49	12.28	0	23.47	0	0	0	835.72	0	0	22.91	3.49	0
		836	24183202	28616136	15.491	3.80159	0	0	0	0	0	0	0	0	0	20.4	0	0	15.31	0	9.22	0	0	0	0	0	0	0	0	20.14	722.41	17.63	0	0	12.19	0	33.23	3.36	0	86.03	3.77	78.9	0	1362.43	0	0	47.76	7.71	2.22
		860	29812814	30219408	1.34547	3.42107	0	0	0	0	0	0	0	0	0	67.26	0	0	0	0	0	0	0	0	0	0	0	0	0	4.05	820.94	42.13	0	0	58.03	0	23.15	6.78	0	87.92	0	0	0	1280.86	0	0	86.2	0	0
		866	24291177	28255132	14.0292	3.73962	0	0	0	0	0	0	0	0	0	74.89	6.2	0	70.24	0	0	0	0	0	0	0	0	0	0	66.33	767.9	111.08	0	0	75.92	0	28.24	18.19	0	39.89	0	0	0	705.95	0	0	44.02	14.87	0
		887	27036942	29854905	9.43886	3.77891	4.48	0	0	0	0	0	0	0	0	77.9	0	0	0	0	0	0	0	0	0	0	0	0	0	10.15	787.71	20.1	0	0	43.27	0	33.48	0	0	19.97	2.67	0	0	783.08	0	0	22.97	4.67	0
	GG	3052	49573649	53189192	6.79751	3.76463	0	0	0	3.15	0.99	0	0	0	0	133.74	23.15	0	6.63	0	6.88	0	0	0	0	0	0	0	0	48.72	1368.47	58.1	0	0	137.64	0	49.23	36.74	0	3.04	94.84	0	133.4	812.33	0	2.74	4.02	5.37	1.3
		3053	27254659	28441095	4.17156	2.91113	0	0	0	0	0	0	0	0	2.83	11.79	38.43	0	0	0	0	0	0	0	0	0	0	0	2.88	3.72	263.01	4.41	0	0	6.64	0	4.6	3.12	0	19.24	166.5	0	211.27	383.53	0	0	23.24	0	0
		3056	19275356	26126928	26.2242	3.8569	0	0	0	0	0	0	0	0	0	41.53	17.34	0	0	0	0	0	0	0	0	0	0	0	3.23	0	362.14	42.23	0	0	25.99	7.41	11.81	8.21	0	31.7	0	0	0	419.13	0	0	33.46	0	0
		3058	16640868	28888801	42.3968	3.3125	0	0	0	0	0	0	0	0	0	38.96	24.21	0	0	0	0	0	4.3	0	0	0	0	0	0	112.97	397.19	11.91	11.64	0	28.17	0	10.43	2.12	0	12.76	0	0	0	252.41	0	0	17.82	0	0
		3059	25306325	27771603	8.87697	3.82397	0	0	0	0	0	0	0	0	0	16.24	0	0	0	0	3.96	0	0	0	0	0	0	0	0	12.31	709.84	158.46	0	0	24.12	0	73.49	31.26	0	5.43	0	0	0	723.16	0	0	4.5	0	0
		3062	5705737	23850674	76.0773	3.87796	0	0	0	0	0	0	0	0	0	47.43	0	0	0	0	0	0	0	0	0	0	0	0	0	20.7	199.04	9.05	0	0	26.86	0	7.94	4.36	0	3.92	0	0	0	138.22	0	0	3.36	0	0
		3067	28647913	29018433	1.27684	3.95793	0	0	0	0	0	0	0	0	0	52.34	104.6	0	0	0	92.83	0	0	0	0	0	0	0	8.61	18.48	664.07	9.72	0	0	53.88	0	28.52	3.8	0	10.24	6.58	0	81.67	529.41	0	0	21.95	2.22	0
		3070	26318557	27934023	5.78315	3.72012	11.59	0	0	0	0	0	2.49	0	0	36.01	22.9	0	75.48	0	7.68	0	0	0	0	0	0	0	0	88.59	325.42	6.19	0	0	21	0	29.44	15.01	0	63.88	10.52	0	0	333.03	0	4.4	70.78	0	0
		3074	28643337	28964683	1.10944	3.46835	0	0	0	0	0	0	0	0	0	72.2	0	0	25.46	0	4	0	0	0	0	0	0	0	0	25.42	691.09	0	0	0	33.55	0	0	24.28	0	0	0	0	0	479.24	0	0	0	0	0
		3078	11443014	11522372	0.68873	2.60164	0	0	0	0	0	0	0	0	0	5.74	0	2.92	3.03	0	0	0	0	0	0	0	0	0	0	0	138.21	12.14	0	0	3.21	0	14.42	3.27	0	1.87	992.48	0	1057.79	109.18	0	0	0	0	0
ST2	G1	782	24048369	24912856	3.47004	3.69556	0	0	0	0	0	0	0	0	0	10.06	0	0	0	0	0	0	0	0	0	0	0	0	0	19.52	748.39	46.35	0	0	3.49	0	38.71	0	0	0	0	0	0	1366.28	1.92	0	0	23.12	0
		788	26770502	27830193	3.8077	3.93201	0	0	0	0	0	0	0	0	0	20.43	4.81	0	0	0	0	0	0	0	0	0	0	0	0	0	1088.33	45.02	0	0	13.64	0	1.79	0	3.63	0	0	0	0	3537.01	0	0	0	65.6	0
		806	23918118	24648260	2.96225	3.82202	0	0	0	0	0	0	0	0	0	22.55	0	0	0	0	0	0	0	0	0	0	0	0	0	0	628.56	70.53	0	0	32.59	0	0	0	0	0	0	0	0	1921.17	0	0	0	21.88	0
		807	21248431	27925904	23.9114	4.07955	0	0	0	0	0	0	0	0	0	11.79	0	0	0	0	0	0	0	0	0	0	0	0	0	0	549.57	63.27	0	0	3.97	0	0	0	0	0	0	0	0	1152.14	0	0	0	22.43	0
		819	25524392	25992466	1.80081	3.67095	0	0	0	0	0	0	0	0	0	16.12	0	0	0	0	0	0	0	0	0	0	0	0	0	8.06	593.12	35.43	0	0	3.32	0	13.95	0	0	0	0	0	0	803.46	1.41	0	0	3.01	0
		825	20926147	23914931	12.4976	3.99451	0	0	0	0	0	0	0	0	0	29.27	1.55	0	0	0	0	0	0	0	0	0	0	0	0	0	802.31	31.69	0	0	28.75	0	6.04	0	0	0	0	0	0	1797.84	7.48	0	0	25.18	0
		831	24671495	25456019	3.08188	3.86298	0	0	0	0	0	0	0	0	0	4.2	0	0	0	0	0	0	0	0	0	0	0	0	0	8.19	724.01	98.31	0	0	4.35	0	6.96	0	0	2.2	0	0	0	1353.23	0	0	3.3	30.1	0
		882	27398155	27853199	1.63372	4.00192	0	0	0	0	0	11.58	0	0	0	24.11	0	0	0	0	0	0	0	0	0	0	0	0	0	13.11	1194.1	152.28	0	0	19.69	0	159.81	0	2.86	0	0	0	0	3145.15	13.65	0	0	34.34	0
		900	774140	3673925	78.9288	4.05637	0	0	0	0	0	0	0	0	0	0	0	0	0	0	0	0	0	0	0	0	0	0	0	0	16.9	2.7	0	0	0	0	0	0	0	0	0	0	0	44.27	0	0	0	0	0
		960	26327543	27164925	3.08259	3.78741	0	0	0	0	0	0	0	0	0	10.74	0	0	0	0	0	0	0	0	0	0	0	13.69	0	0	894.5	61.89	13.34	0	3.41	0	2.58	0	0	0	0	0	0	1400.53	0	0	0	9.69	0
	G2	777	26496863	26844877	1.29639	3.7513	0	0	0	0	0	0	0	0	0	8.75	0	0	0	0	0	0	0	0	0	0	0	0	0	0	798.45	123.94	0	0	11.57	0	5.73	0	0	0	0	0	0	2567.32	0	0	0	419.85	0
		783	27247750	27813347	2.03355	3.50439	0	0	0	0	0	4.72	0	0	0	15.23	0	0	0	0	0	0	0	0	0	0	0	0	0	0	1478.63	71.21	0	0	13.16	0	3.16	0	0	0	0	0	0	2279.39	0	0	0	55.51	0
		795	5133143	18905359	72.8482	4.06609	0	0	0	0	0	0	0	0	0	0	0	0	0	0	0	0	0	0	0	0	0	0	0	0	154.32	8.59	15.24	0	0	0	2.17	0	0	0	0	0	0	259.26	0	0	0	2.94	0
		820	27539691	27939290	1.43024	3.78668	0	0	0	0	0	0	0	0	0	19.59	0	0	0	0	0	0	0	0	0	0	0	0	0	11.22	1134.01	66.84	0	2.59	13.7	0	13.67	0	0	0	0	0	0	2400.51	3.77	0	0	7.08	0
		856	5777809	27770850	79.1947	3.53301	0	0	0	0	0	0	0	0	0	0	0	0	0	0	0	0	0	0	0	0	0	0	0	0	83.21	11.86	0	0	0	0	2.32	0	0	0	0	0	0	132.73	0	0	0	0	0
		883	25021418	25412061	1.53723	3.9576	0	0	0	0	0	0	0	0	0	17.21	0	0	0	0	0	0	0	0	0	0	0	0	0	12.44	1000.18	157.52	0	0	15.45	0	8.9	0	0	0	0	0	0	2250.55	7.88	0	0	35.62	0
		925	18731391	25975217	27.8875	3.63835	0	0	0	0	0	0	0	0	0	12.99	0	0	0	0	0	0	0	0	0	0	0	0	0	0	402.37	92.81	2.66	0	6.72	0	6.52	0	0	0	0	0	0	627.07	0	0	0	25.63	0
		931	28196966	28791589	2.06527	3.91909	0	0	0	0	0	0	0	0	0	20.76	0	0	0	0	0	0	0	0	0	0	0	0	0	3.56	1228.36	178.48	0	0	22.67	0	8.55	0	9.81	0	0	0	0	1776.62	4.32	0	0	41.99	0
		943	24236040	28652320	15.4133	3.24484	0	0	0	0	0	0	0	0	0	9.68	0	0	0	0	0	0	0	0	0	0	0	0	0	0	269.12	93.49	0	0	4.49	0	3.8	0	0	0	0	0	0	272.54	0	0	0	2.63	0
		961	24920338	25597237	2.64442	3.74355	0	0	0	0	0	0	0	0	0	27.47	0	0	0	0	0	0	0	0	0	0	0	0	0	0	934.77	36.85	0	0	25.31	0	2.84	0	0	0	0	0	0	1833.97	2.67	0	0	22.88	0
	G3	778	27309530	28291267	3.47011	3.95495	0	0	0	0	0	0	0	0	0	6.37	0	0	0	0	0	0	0	0	0	0	0	0	0	0	1033.42	226.89	6.33	0	6.55	0	15.65	0	0	0	0	0	0	1350.46	1.8	0	0	12.18	0
		790	24253828	28660322	15.3749	3.30216	0	0	0	0	0	0	0	0	0	4.5	0	0	0	0	0	0	0	0	0	0	0	0	0	0	226.12	84.74	0	0	0	0	0	0	0	0	0	0	0	267.75	0	0	0	4.61	0
		796	54281008	55525322	2.24098	4.02757	0	0	0	0	0	0	0	0	0	42.75	0	0	0	0	0	0	0	0	0	0	0	0	0	0	2312.17	247.44	6.14	0	44.94	0	4	0	0	0	21.89	0	19.61	2300.45	3.57	0	0	22.34	0
		802	22775813	24050723	5.30092	3.89947	0	0	0	0	0	3.45	0	0	0	56.55	1.03	0	0	0	0	0	0	0	0	0	0	0	0	0	546.1	82.78	10.04	0	40.59	0	3.94	0	0	0	0	0	0	694.74	0	0	0	9.95	0
		821	9132245	18816415	51.4666	4.06249	0	0	0	0	0	0	0	0	0	11.34	0	0	0	0	0	0	0	0	0	0	0	0	0	0	350.62	16.79	0	0	4.89	0	1.5	0	0	0	0	0	0	700.99	1.51	0	0	0	0
		845	32135134	32680760	1.66956	4.09833	0	0	0	0	0	0	0	0	0	33.33	7.06	0	0	0	0	0	0	0	0	0	0	0	0	0	1200.47	125.43	7.69	0	35.62	0	14.42	0	0	0	2.26	0	0	4067.26	11.6	0	0	110.63	0
		884	23273250	25221288	7.72378	3.94679	0	0	0	0	0	5.39	0	0	0	33.92	0	0	0	0	0	0	0	0	0	0	0	0	0	0	737.8	145.04	0	0	41.36	0	30.07	0	0	0	0	0	0	1357.86	4.58	0	0	10.65	0
		926	17664569	26507346	33.3597	3.83056	0	0	0	0	0	0	0	0	0	9.25	0	0	0	0	0	0	0	0	0	0	0	0	0	0	457.1	76.32	4.94	0	5.62	0	3.13	0	0	0	0	0	0	867.88	3.43	0	0	7.06	0
		944	25124223	25910323	3.03393	4.03342	0	0	0	0	0	0	0	0	0	19.81	3.16	0	0	0	0	0	0	0	0	0	0	0	0	0	972.39	120.74	15.94	0	22.25	0	10.28	0	0	0	30.56	0	45.44	1358.06	0	0	0	36.47	0
		962	25962980	28401643	8.58634	3.95492	0	0	0	0	0	0	0	0	0	15.65	0	0	0	0	0	0	0	0	0	0	0	0	0	0	947.54	133	30.75	0	7.2	0	4.75	0	5.22	0	6.86	0	6.5	3851.23	9.66	0	0	47.13	0
	G4	779	28371652	28813365	1.53301	3.43804	0	0	0	0	0	88.4	0	0	0	472.03	0	0	0	0	0	0	0	0	0	0	0	0	0	0	758.79	16.86	0	0	472.81	5.59	84.06	0	5.05	0	0	0	0	1650.23	2.04	0	0	454.72	0
		785	26321210	28405294	7.33696	3.95977	0	0	0	0	0	17.12	0	0	0	112.26	0	0	0	0	0	0	0	0	0	0	0	0	0	0	797.72	39.21	0	0	111.47	5.27	162.47	0	0	0	0	0	0	1963.97	0	0	0	98.48	0
		810	26996083	27809366	2.92449	3.976	0	0	0	0	0	0	0	0	0	210.48	0	0	0	0	0	0	0	0	0	0	0	0	0	0	733.72	16	0	0	209.45	27.08	49.67	0	0	0	0	0	0	2403.32	0	0	0	131.59	0
		822	25286970	26820166	5.71658	3.4228	0	0	0	0	0	10.57	0	0	0	324.44	1.8	0	0	0	0	0	0	0	0	0	0	0	0	0	823.05	5.39	0	0	342.86	5.53	42.12	0	0	0	0	0	0	1732.17	3.29	0	0	170.19	0
		840	30660800	32720316	6.2943	3.92335	0	0	0	0	0	27.82	0	0	0	118.93	0	0	0	0	0	0	0	0	0	0	0	0	0	0	908.11	186.73	0	0	153.1	9.93	149.57	0	11.22	0	0	0	0	2052.78	6.08	0	0	243.9	2.17
		858	25972306	27902136	6.91642	3.65204	0	0	0	0	0	0	0	0	0	314.85	0	0	0	0	0	0	0	0	0	0	0	0	0	0	985.23	95.19	0	0	306.77	8.16	91.73	0	0	0	0	0	0	1833.97	3.96	0	0	70.3	0
		885	22968110	25744052	10.7828	3.63772	0	0	0	0	0	5.21	0	0	0	240.23	0	0	0	0	0	0	0	0	0	0	0	0	0	0	564.54	3.65	0	0	242.37	34.38	63.03	0	4.7	0	0	0	0	2011.01	12.97	0	0	130.18	0
		897	30235721	37475440	19.3186	3.83412	0	0	0	0	0	7.92	0	0	0	198.53	0	0	0	0	0	0	0	0	0	0	0	0	0	0	1038.05	165.17	0	0	205.22	283.29	218.67	0	5.76	0	0	0	0	3197.73	5.56	0	0	260.27	26.97
		957	25080628	27967167	10.3212	3.65687	0	0	0	0	0	33.11	0	0	0	401.14	0	0	0	0	0	0	0	0	0	0	0	0	0	0	922.06	85.78	0	0	366.57	4.8	298.88	0	5.62	0	3.85	0	3.18	1647.98	0	0	0	142.62	0
		963	3619435	3670818	1.39977	3.59967	0	0	0	0	0	0	0	0	0	30	0	0	0	0	0	0	0	0	0	0	0	0	0	0	143.4	11.89	0	0	32.04	0	43.12	0	0	0	0	0	0	180.61	0	0	0	11.41	0
	G5	798	21595187	22535458	4.17241	3.7972	0	0	0	0	0	0	0	0	0	57.33	0	0	0	0	0	0	0	0	0	0	0	0	0	0	743.88	41.91	4.97	0	37.62	0	5.97	0	0	0	0	0	0	1201.86	1.8	0	0	6.38	0
		804	22613865	25501317	11.3228	3.61463	0	0	0	0	0	0	0	0	0	72.45	0	0	0	0	0	0	0	0	0	0	0	0	0	8.11	664.27	18.86	0	0	42.95	0	7.64	0	0	0	0	0	0	763.74	0	0	0	1.7	0
		823	25321741	25965448	2.47909	3.74078	0	0	0	0	0	0	0	0	0	4.81	2.57	0	0	0	0	0	0	0	0	0	0	0	0	0	640.55	79.55	0	0	0	1.9	3.9	0	0	0	0	0	0	855.17	0	0	0	8.98	0
		835	27300702	28471705	4.11287	3.78763	11.54	0	0	0	0	0	0	0	0	18.93	2.38	0	0	0	0	0	0	0	0	0	0	0	0	0	820.15	70.75	0	0	21.98	3.79	6.46	0	0	0	14.91	0	1.49	1354.67	0	0	0	11.28	0
		859	21379975	26169077	18.3006	4.15237	0	0	0	0	0	0	0	0	0	21.38	6.04	0	0	0	0	0	0	0	0	0	0	0	0	0	879.38	220.86	0	0	17.48	0	14.13	0	0	0	22.44	0	31.3	882.25	0	0	0	10.58	0
		880	25609567	25939481	1.27186	3.78598	0	0	0	0	0	7.07	0	0	0	66.31	0	0	0	0	0	0	0	0	0	0	0	0	0	0	804.36	63.84	0	0	51.19	0	5.93	0	0	0	0	0	0	1614.39	0	0	0	4.69	0
		892	28032709	28660748	2.19129	3.79573	0	0	0	0	0	0	0	0	0	22.25	4.32	0	0	0	0	0	0	0	0	0	0	0	0	0	892.18	87.44	0	0	9.05	0	0	0	0	0	0	0	0	2345.67	0	0	0	19.02	0
		928	26829631	30634062	12.419	3.94712	0	0	0	0	0	0	0	0	0	2.69	0	0	0	0	0	0	0	0	0	0	0	0	0	0	1191.11	93.7	3.94	0	0	1.93	13.3	0	0	0	0	0	0	1983.92	4.15	0	0	60.23	0
		946	1411317	3539778	60.1298	4.00602	0	0	0	0	0	0	0	0	0	0	0	0	0	0	0	0	0	0	0	0	0	0	0	0	30.79	3.71	0	0	0	0	0	0	0	0	0	0	0	48.05	0	0	0	0	0
		958	17576185	29671722	40.7645	3.95115	0	0	0	0	0	0	0	0	0	36.39	0	0	0	0	0	0	0	0	0	0	0	0	0	10.57	632.15	57.42	0	0	13.02	0	0	0	2.93	0	0	0	0	886.03	0	0	0	0	0
	G6	781	24723101	25560192	3.27498	3.65182	0	0	0	0	0	0	0	0	0	54.87	2.08	0	0	0	0	0	0	0	0	0	0	0	0	0	703.37	65.94	0	0	66.35	0	1.28	0	0	0	0	0	0	1587.13	3.1	0	0	19.59	0
		793	27781036	28367667	2.06796	3.61888	0	0	0	0	0	0	0	0	0	25.23	6.31	0	0	0	0	0	0	0	0	0	0	7.04	0	0	1460.18	76.6	44.48	0	23.05	0	8.97	0	0	0	0	0	0	2013.1	2.77	0	0	61.98	0
		799	27867169	28319245	1.59636	3.79934	0	0	0	0	0	0	0	0	0	27.17	0	0	0	0	0	0	0	0	0	0	0	0	0	0	1076.09	66.67	5.73	0	27.06	0	0	0	0	0	30.01	0	31.73	2371.68	5.14	0	0	5.33	0
		805	11875983	18946044	37.3168	3.99068	0	0	0	0	0	0	0	0	0	8.12	0	0	0	0	0	0	0	0	0	0	0	0	0	0	331.99	50.39	0	0	2.79	0	0	0	1.65	0	0	0	0	611.47	1.89	0	0	2.32	0
		812	40145268	41593608	3.48212	3.89651	0	0	0	0	0	4.99	0	0	0	28.83	0	0	0	0	0	0	0	0	0	0	0	0	0	0	1865.79	150.4	2.55	0	35.3	0	2.01	0	0	0	0	0	0	3786.72	11.32	0	0	85.56	0
		830	21101704	22414725	5.85785	3.67445	0	0	0	0	0	6.77	0	0	0	22.15	0	0	0	0	0	0	0	0	0	0	0	0	0	0	758.59	27.89	0	0	23.21	0	0	0	0	1.19	0	0	0	1943.1	7.99	0	3.3	28.32	0
		836	25185876	26195869	3.85554	3.69799	0	0	0	0	0	0	0	0	0	31.45	0	0	0	0	0	0	0	0	0	0	0	0	0	11.02	712.22	76.34	0	0	32.17	0	7.65	0	5.31	0	0	0	0	1921.66	5.6	0	0	28.92	0
		860	41162055	56496998	27.1429	3.99049	0	0	0	0	0	0	0	0	0	13.6	0	0	0	0	0	0	0	0	0	0	0	5.65	0	4.54	2452.47	188.23	3.19	0	10.72	0	3.19	0	0	0	10.5	0	12.37	3382.02	5.39	0	0	31.86	0
		866	3532474	3622660	2.4895	3.85767	0	0	0	0	0	0	0	0	0	0	0	0	0	0	0	0	0	0	0	0	0	0	0	0	126.91	9.59	0	0	0	0	0	0	0	0	0	0	0	159.24	0	0	0	1.82	0
		887	14631104	27952471	47.6572	3.72072	0	0	0	0	0	0	0	0	0	8.32	0	0	0	0	0	0	0	0	0	0	0	0	0	0	242.39	34.24	0	0	6.44	0	0	0	2.71	0	0	0	0	322.9	0	0	0	4.69	0
	GG	3052	24273453	28616546	15.1769	4.17561	0	0	0	0	0	0	0	0	0	10.29	0	0	0	0	0	0	0	0	0	0	0	0	0	5.87	854.59	35.6	0	0	14.93	0	11.76	0	0	0	0	0	0	962.94	0	0	0	2.87	2.65
		3053	37942951	42249394	10.1929	3.64549	5.13	0	0	0	0	0	0	0	0	27.49	6.48	0	0	0	5.1	0	0	0	0	0	0	0	0	0	1635.88	31.03	0	0	22.45	0	2.81	0	8.75	4.25	2.81	0	1.43	2215.64	2.78	0	3.26	9.55	0
		3056	37354130	44215936	15.5189	3.93573	0	0	0	0	0	0	0	0	0	15.93	0	1.29	0	0	0	0	0	0	0	0	0	0	0	0	1357.06	37.54	0	0	14.43	0	9.98	2.65	0	12.18	0	0	0	2123.11	5.87	0	3.73	9.08	0
		3058	20032562	30434130	34.1773	3.99532	0	0	0	6.61	0	0	0	0	0	42.95	0	0	0	0	0	0	0	0	0	0	0	0	0	14.53	699	41.99	0	0	36.05	0	0	0	0	0	0	0	0	931.12	1.13	8.81	0	0	0
		3059	1174302	3747751	68.6665	4.1755	0	0	0	0	0	0	0	0	0	0	0	0	0	0	0	0	0	0	0	0	0	0	0	0	19.97	0	0	0	0	0	0	0	0	0	0	0	0	27.17	0	0	0	0	0
		3062	13123730	42387098	69.0384	4.24756	0	0	0	1.5	0	0	0	0	0	8.13	0	0	0	0	0	0	0	0	0	0	0	0	0	7.35	388.07	28.01	0	0	4.1	0	0	0	0	0	0	0	0	431.8	0	2.38	0	0	0
		3067	25615841	26588018	3.65645	3.97805	0	0	0	0	0	0	0	0	0	35.27	0	0	0	0	0	0	0	0	0	0	0	0	0	12.13	857.98	38.64	0	0	23.43	0	10.32	0	0	0	0	0	0	1344.27	0	0	0	1.55	0
		3070	24283036	27279063	10.9829	4.10691	0	0	0	0	0	0	0	0	0	15.66	0	0	0	0	0	0	0	0	0	0	0	0	0	4.91	592	38.73	0	0	17.29	0	2.9	0	0	0	3.43	0	2.32	842.79	0	0	0	3.13	0
		3074	21275847	29054970	26.7738	3.86367	0	0	0	0	0	0	0	0	0	9.88	7.95	0	0	0	0	0	0	0	0	0	0	0	0	0	817.45	35.01	0	0	4.24	0	0	0	0	0	0	0	0	1331.2	0	0	0	0	0
		3078	32138911	35201958	8.70135	3.96362	0	0	0	0	0	0	0	0	0	24.3	3.43	0	0	0	0	0	0	0	0	0	0	0	0	0	1219.34	145.94	0	0	20.44	0	10.44	0	1.84	0	6.65	0	12.83	1834.89	0	0	0	14.96	3.18
ST3	G1	782	26569956	27217558	2.37935	3.71524	0	0	0	0	0	0	0	0	0	18.23	0	0	0	0	0	0	0	0	0	0	0	0	0	0	648.82	50.57	0	0	21.19	0	0	0	0	7.24	0	0	0	1331.66	0	0	3.36	36.45	0
		788	27103250	27870541	2.75305	3.89606	0	0	0	0	0	0	0	0	0	16.04	0	0	0	0	0	0	0	0	0	0	0	0	0	0	762.83	59.26	3.23	0	13.55	0	0.93	0	0	0	0	0	0	1795.2	3.46	0	0	24.27	0
		806	25038456	26041214	3.85066	3.8692	0	0	0	0	0	0	0	0	0	3.91	3.08	0	0	0	0	0	0	0	0	0	0	0	0	0	745.73	43.2	0	0	4.43	0	0	0	0	0	0	0	0	1597.09	2.76	0	1.79	9.55	0
		807	24389450	25317789	3.66675	3.87843	0	0	0	0	0	0	0	0	0	5.64	0	0	0	0	3.37	0	0	0	0	0	0	0	0	2.18	575.27	44.97	0	0	0	0	0	0	0	0	17.07	0	0	1428.58	0	0	0	9.2	0
		819	28115268	29599459	5.01425	3.45807	0	0	0	0	0	0	0	0	0	2.76	2.39	0	0	0	0	0	0	0	0	0	0	0	0	0	569.79	19.73	0	0	0	0	0	0	0	0	0	0	0	935.44	0	0	0	4.91	0
		825	26049872	27018695	3.58575	3.60556	0	0	0	0	0	0	0	0	0	11.22	0	0	0	0	0	0	0	0	0	0	0	0	0	0	982.96	18.41	0	0	4.41	0	0	0	0	0	0	0	0	1489.24	0	0	0	10.02	0
		831	24022246	24782542	3.06787	3.65236	0	0	0	0	0	0	0	0	0	14.75	0	0	0	0	0	0	0	0	0	0	0	0	0	5.05	683.1	64.17	3.17	0	7.63	0	0	0	0	0	0	0	0	1196.08	2.56	0	0	16.91	0
		882	29167966	29581976	1.39953	4.03305	0	0	0	0	0	0	0	0	0	27.42	62	0	0	0	0	0	0	0	0	0	0	0	0	15.36	925.83	92.27	0	0	13.34	0	0	0	0	60.01	0	0	0	1908.41	2.89	0	66.35	17.08	0
		900	28221697	29225988	3.43629	3.77764	0	0	0	0	0	0	0	0	0	36.84	0	0	0	0	0	0	0	0	0	0	0	0	0	0	908.85	77.17	0	0	34.72	0	9.6	0	0	0	0	0	0	2022.77	3.45	0	0	18.93	0
		960	40723738	41961142	2.94893	4.0776	0	0	0	0	0	0	0	0	0	46.93	0	0	0	0	0	0	0	0	0	0	0	0	0	9.5	1299.86	113.3	3.47	0	41.77	0	0	0	0	5.02	0	0	0	3660.65	15.08	0	4.44	33.13	0
	G2	777	26841865	27414960	2.09045	4.04637	0	0	0	0	0	0	0	0	0	13.06	7.91	0	0	0	0	0	0	0	0	0	0	0	0	0	568.63	81.97	0	0	3.41	0	29.99	0	0	0	0	0	0	2187.25	4.89	0	0	40.78	0
		783	3498347	3621023	3.38788	3.82347	0	0	0	0	0	0	0	0	0	1.47	0	0	0	0	0	0	0	0	0	0	0	0	0	0	71.44	9.14	0	0	0	0	0	0	0	0	3.16	0	0	130.53	0	0	0	1.89	0
		795	29319939	30205622	2.93218	4.09534	0	0	0	0	0	0	0	0	0	9.69	0	0	0	0	2.43	0	0	0	0	0	0	0	0	2.94	785.77	41.98	0	0	0	0	1.99	0	0	0	9.7	0	0	2251.1	0	0	2.3	21.22	0
		820	25516663	26430809	3.45864	4.06062	0	0	0	0	0	0	0	0	0	8.04	6.59	0	0	0	0	0	0	0	0	0	0	0	0	0	564.26	56.06	0	0	0	0	0	0	0	0	0	0	0	1595.5	5.12	0	0	6.83	0
		856	27530548	28554028	3.58436	3.23968	0	0	0	0	0	0	0	0	0	16.38	0	0	0	0	0	0	0	0	0	0	0	0	0	0	204.31	48.81	3.57	0	12.72	0	0	0	0	0	0	0	0	519.82	0	0	0	3.65	0
		883	27167442	29552594	8.07087	3.99676	0	0	2.32	0	0	0	0	0	0	18.39	0	0	0	0	17.42	0	0	0	0	0	0	0	0	3.07	778.62	100.78	0	0	14.23	0	8.38	0	2.64	0	164.2	0	0	1169.01	2.16	2.37	0	8.27	0
		925	22289674	22874148	2.55517	3.50847	0	0	0	0	0	0	0	0	0	3.34	0	0	0	0	0	0	0	0	0	0	0	0	0	0	263.15	103.72	0	0	0	0	0	0	0	0	1.87	0	0	570.79	0	0	0	4.05	0
		931	24163871	24699180	2.16731	3.68505	0	0	0	145.29	0	0	0	0	0	37.23	0	0	0	0	269.83	0	0	0	0	0	0	8.57	0	0	962.22	40.78	3.13	0	16.83	0	0	0	0	0	1081.85	0	0	1228.33	0	189.31	0	5.61	0
		943	47620511	48645847	2.10776	4.09484	0	0	0	13.49	0	0	0	0	0	30.02	0	0	0	0	22.51	0	0	0	0	0	0	0	0	9.86	2136.92	120.23	0	0	23.79	0	0	0	0	4.73	71.15	0	0	2684.81	4.2	14.21	11.17	52.7	2.71
		961	28353058	29301792	3.2378	4.15008	0	0	0	0	0	0	0	0	0	16.37	0	0	0	0	0	0	0	0	0	0	0	0	0	0	849.35	143.38	0	0	12.38	0	0	0	0	0	0	0	0	2057.4	3.04	0	0	20.45	0
	G3	778	24755552	25122977	1.46251	3.51027	0	0	0	0	0	0	0	0	0	12.31	3.53	0	0	0	0	0	0	0	0	0	0	0	0	0	1904.84	69.85	0	0	4.77	0	0	0	0	3.39	0	0	0	1474.76	0	0	2.45	19.99	0
		790	23612738	25946707	8.99524	3.60958	0	0	0	19.39	0	0	0	0	0	3.05	66.17	0	0	0	41.17	0	0	0	0	0	0	0	0	0	340.47	43.86	0	0	0	0	0	0	0	86.75	80.72	0	0	452.69	0	27.46	98.44	3.35	0
		796	27441788	28885924	4.99945	3.49645	0	0	0	0	0	0	0	0	0	0	3.27	0	0	0	0	0	0	0	0	0	0	0	0	0	382.65	73.1	0	0	0	0	0	0	0	0	0	0	0	586.9	0	0	0	10.43	0
		802	25799201	26372645	2.17439	3.7774	0	0	0	0	0	0	0	0	0	23.92	4.72	0	0	0	3.8	0	0	0	0	0	0	0	0	0	676.95	79.78	0	0	23.49	0	0	0	0	6.1	5.11	0	0	1846.44	2.78	0	3.71	18.76	0
		821	30890229	32028034	3.55253	3.9876	0	0	0	0	0	0	0	0	0	24.41	0	0	2.37	0	0	0	0	0	0	0	0	0	0	0	789.2	96.31	0	0	20.57	0	11.02	0	0	0	0	0	0	2542.94	6.18	0	0	37.95	0
		845	26997616	27433382	1.58845	3.86082	0	0	0	0	0	0	0	0	0	9.49	7.95	0	0	0	0	0	0	0	0	0	0	0	0	0	498.79	51.11	0	0	0	0	0	0	0	12.25	0	0	0	2308.01	8.76	0	10.39	18.3	0
		884	29295898	30206658	3.0151	4.00642	0	0	0	0	0	0	0	0	0	29.96	0	0	0	0	0	0	0	0	0	0	0	0	0	0	1172.87	185.82	0	0	32.49	0	3.68	0	0	0	0	0	0	2556.52	4.58	0	1.52	43.26	1.39
		926	27194331	27780612	2.1104	3.93115	0	0	0	0	0	0	0	0	0	16.94	0	0	0	0	0	0	0	0	0	0	0	0	0	0	908.07	68.35	0	0	13.47	1.1	6.26	0	0	0	0	0	0	2503.8	6.78	0	0	14.29	0
		944	25154068	25616426	1.80493	3.82562	0	0	0	0	0	0	0	0	0	22.84	0	0	0	0	0	0	0	0	0	0	0	9.38	0	3.39	1138.08	100.12	6.44	0	25.02	0	3.37	0	0	0	0	0	0	1929.66	10.12	0	0	16.05	0
		962	3335186	3546384	5.95531	3.96478	0	0	0	0	0	0	0	0	0	0	0	0	0	0	0	0	0	0	0	0	0	0	0	0	114.11	9.89	0	0	0	0	0	0	0	0	0	0	0	288.1	0	0	0	7.4	0
	G4	779	24740744	25676848	3.64571	3.73278	0	0	0	0	0	0	0	0	0	229.44	0	0	0	0	69.37	0	0	0	0	0	0	0	0	22.48	1410.75	142.01	0	0	218.68	4.6	20.21	0	16.11	0	57.1	0	0	2289.48	6.09	0	0	197.63	0
		785	30238722	33883729	10.7574	3.84381	0	0	0	0	0	0	0	0	0	112.9	41.62	0	0	0	393.51	0	0	0	0	0	0	0	0	144.24	822.6	49.99	0	0	132.82	0	64.68	0	10.17	2.9	0	0	0	2233.69	3.11	0	2.79	200.84	0
		810	28729734	29488468	2.57299	3.94116	0	0	0	0	0	0	0	0	0	194.44	0	0	0	0	3.38	0	0	0	0	0	0	0	0	0	1066.91	76.93	0	0	169.68	3.25	35.38	0	4.99	0	15.36	0	0	2427.06	3.91	0	1.95	199.69	0
		822	28723873	29206238	1.65158	3.84914	0	0	0	12.3	0	7.48	0	0	0	341.09	0	0	0	0	55.8	0	0	0	0	0	0	0	0	20.01	1351.54	93.38	0	0	398.84	6.71	139.98	0	3.38	15.24	64.84	0	0	2417.41	0	14.83	21.17	207.12	0
		840	50256776	50997453	1.45238	3.65699	0	0	0	0	0	0	0	0	0	440.33	0	0	0	0	0	0	0	0	0	0	0	60.76	0	0	2212.34	165.06	68.6	0	472.81	10.64	76.92	0	0	0	0	0	0	8276.76	24.29	0	0	315.87	2.28
		858	29073879	30329021	4.13842	3.7425	0	0	0	0	0	0	0	0	0	499.91	18.27	0	0	0	0	0	0	3.41	0	0	0	0	0	3.55	1525.53	61.5	0	0	561.85	0	67.38	0	26.24	16.64	45.77	0	0	3394.26	5.03	0	22.65	185.56	0
		885	15808938	30550065	48.2524	3.94982	0	0	0	0	0	3.44	0	0	0	340.88	3.41	0	0	0	0	0	0	0	0	0	0	0	0	0	599.39	53.48	0	0	368.18	4.97	42.94	0	5.96	3.39	0	0	0	1993.23	5.34	0	0	140.72	0
		897	21575552	24376295	11.4896	3.74421	0	0	0	0	0	0	0	0	0	187.97	6.35	0	0	0	0	0	0	0	0	0	0	0	0	2.6	863.59	70.79	0	0	204.24	6.75	48.96	0	0	3.11	2.33	0	0	1789.5	0	0	3.1	168.94	0
		957	23223195	24205502	4.0582	3.90526	0	0	0	0	0	0	0	0	0	191.7	19.23	0	0	0	10.66	0	0	0	0	0	0	0	0	0	689.04	83.4	0	0	208.3	4.33	48.71	0	2.08	33.22	69.51	0	0	1299.65	7.36	0	22.11	138.24	0
		963	20162945	21650379	6.87024	3.93783	0	0	0	0	0	0	0	0	0	174.41	0	0	0	0	54.78	0	0	0	0	0	0	0	0	0	978.08	155.29	0	0	227.22	6.21	140	0	8.07	0	583.16	0	0	2051.78	2.46	0	0	162.14	0
	G5	798	24741887	25245706	1.99566	3.80088	0	0	0	0	0	0	0	0	0	21.02	3.91	0	0	0	0	0	0	0	0	0	0	0	0	0	582.9	85.43	0	0	16.29	0	2.05	0	0	0	0	0	0	844.08	0	0	0	31.47	0
		804	3781806	3842113	1.56963	3.65707	0	0	0	0	0	0	0	0	0	5.73	1.25	0	0	0	0	0	0	0	0	0	0	0	0	0	110.86	2.67	1.34	0	4.27	0	0	0	0	0	0	0	0	162.75	0	0	0	0	0
		823	25073649	27999711	10.4503	3.69807	0	0	0	0	0	0	0	0	0	16.39	0	0	0	0	0	0	0	0	0	0	0	0	0	6.49	592.1	35.2	0	0	15.83	10	4.95	0	3.87	0	0	0	0	831.3	0	0	0	11.57	0
		835	26906859	27605705	2.53153	3.58834	0	0	0	0	0	0	0	0	0	12.06	0	0	0	0	0	0	0	0	0	0	0	0	0	7.38	1092.36	57.66	0	0	9.88	0	0	0	0	0	0	0	0	1892.6	0	0	0	11.23	0
		859	28959271	30052444	3.63755	3.9277	0	0	0	0	0	0	0	0	0	22.57	6.33	0	0	0	0	0	0	0	0	0	0	0	0	0	1068.45	65.25	0	0	14.3	0	0	0	0	0	0	0	0	945.97	0	0	0	4.82	0
		880	25416631	25864457	1.73143	3.80142	0	0	0	0	0	0	0	0	0	9.97	0	0	0	0	0	0	0	0	0	0	0	0	0	0	827.4	132.15	0	0	10.73	0	18.12	0	0	0	0	0	0	892.79	0	0	0	3.71	0
		892	33938252	35284754	3.8161	3.8809	0	0	0	0	0	0	0	0	0	20.18	0	0	0	0	2.53	0	0	0	0	0	0	0	0	0	812.07	116.97	0	0	23.85	0	5.26	0	0	0	0	0	0	1709.75	5.42	0	0	27.57	0
		928	3898108	4190142	6.96955	3.99514	0	0	0	0	0	0	0	0	0	4.18	0	0	0	0	0	0	0	0	0	0	0	0	0	0	108.22	17.22	0	0	5.72	0	0	0	0	0	0	0	0	195.15	0	0	0	2.16	0
		946	23504864	24703805	4.85326	3.95208	0	0	0	0	0	0	0	0	0	40.56	7.25	0	0	0	0	0	0	0	0	0	0	0	0	0	586.94	48.94	0	0	40.19	0	3.82	0	0	0	0	0	0	667.21	0	0	0	4.76	0
		958	25532306	26132747	2.29766	4.02742	0	0	0	0	0	0	0	0	0	16.83	0	0	0	0	0	0	0	0	0	0	0	0	0	17.34	746.31	96.65	3.29	0	11.46	0	9.08	0	3.34	0	0	0	0	1199.12	0	0	0	11.31	0
	G6	781	29381071	29904686	1.75095	3.64378	0	0	0	358.69	0	0	0	0	0	5.01	0	0	0	0	596.62	0	0	0	0	0	0	0	0	0	1003.26	43.75	11.7	0	0	0	0	0	0	0	1191.58	0	0	1085.53	0	389.95	0	10.45	0
		793	28411758	29037728	2.15571	4.10835	0	0	0	15.03	0	0	0	0	0	5.31	0	0	0	0	33.72	0	0	0	0	0	0	0	0	0	885.12	86.09	2.65	0	12.01	0	0	0	0	0	105.32	0	0	1753.17	4.6	12.51	0	48.72	0
		799	24396358	24885729	1.96647	3.54279	0	0	0	576.49	0	0	0	0	0	19.1	0	0	0	0	1199.01	0	0	0	0	0	0	0	0	0	657.44	34.76	0	0	14.21	0	0	0	0	0	3702.06	0	0	1041.6	0	732.81	0	4.41	0
		805	665830	3881031	82.844	3.92634	0	0	0	0	0	0	0	0	0	0	0	0	0	0	5.47	0	0	0	0	0	0	0	0	0	13.83	3.38	0	0	0	0	0	0	0	0	12.26	0	0	37.23	0	0	0	0	0
		812	24248945	24830147	2.34071	3.7792	0	0	0	23.35	0	0	0	0	0	8.61	0	0	0	0	37.71	0	0	0	0	0	0	0	0	6.53	579.14	25.92	0	0	3.61	0	0	0	0	0	121.15	0	0	1532.85	0	21.39	0	11.47	0
		830	22529785	24508652	8.07416	3.41163	0	0	0	1.77	0	0	0	0	0	19.33	0	0	0	0	6.21	0	0	0	0	0	0	0	0	0	489.04	20.18	3.4	0	16.81	0	0	0	0	0	19.21	0	0	1066.13	0	5.05	0	15.42	0
		836	16118646	27229150	40.8037	3.62692	0	0	0	30.79	0	0	0	0	0	0	0	0	0	0	45.99	0	0	0	0	0	0	0	0	11.48	255.99	30.57	0	0	0	0	0	0	0	0	132.49	0	0	489.13	0	22.48	0	3.17	0
		860	25479316	26639095	4.35367	3.98324	0	0	11.18	130.28	0	0	0	0	0	16.2	0	0	0	0	232.28	0	0	0	0	0	0	0	0	0	760.51	65.18	0	0	14.6	0	0	0	0	0	634.54	0	0	1415.52	0	143.35	0	21.37	0
		866	31037948	33012276	5.98059	3.34225	0	0	0	123.8	0	0	0	0	0	27.52	0	0	0	0	190.17	0	0	0	0	0	0	0	0	0	666	62.89	0	0	13.43	0	0	0	0	0	833.36	0	0	1370.69	0	135.81	0	6.51	0
		887	26388320	28895356	8.67626	3.60287	0	0	0	42.38	0	0	0	0	0	11.08	0	0	0	0	84.91	0	0	0	0	0	0	0	0	0	414.79	90.53	0	0	17.85	0	0	0	0	0	215.47	0	0	661.36	0	57.86	0	9.48	0
	GG	3052	3000550	3112208	3.58774	3.7308	0	0	0	0	0	0	0	0	0	6.58	0	0	0	0	0	0	0	0	0	0	0	0	0	0	71.43	10.81	0	0	0	0	0	0	0	0	0	0	0	125.4	0	0	0	0	0
		3053	5084174	10445947	51.3287	4.16026	0	0	0	0	0	0	0	0	0	7.64	0	0	0	0	0	0	0	0	0	0	0	0	0	0	157.06	5.56	0	0	3.91	0	0	0	0	0	0	0	0	173.46	0	0	0	0	0
		3056	23495394	26554692	11.5207	3.69697	0	0	0	0	0	0	0	0	0	19.96	5.07	0	0	0	0	0	0	0	0	0	0	0	0	0	726.62	36.41	0	0	6.32	0	7.67	0	0	0	2.13	0	0	1036.76	0	0	0	2.52	0
		3058	45053669	46116027	2.30366	3.93292	0	0	0	0	0	0	0	0	0	66.14	5.53	0	0	0	0	0	0	0	0	0	0	0	0	15.42	1493.69	205.49	0	0	62.3	3.14	0	3.43	0	0	0	0	0	2285.04	5.93	0	0	2.72	1.35
		3059	23087083	25126671	8.11722	3.6801	0	0	0	0	0	0	0	0	0	13.53	0	0	0	0	0	0	0	0	0	0	0	0	0	0	487.39	53.64	0	0	10.82	0	0	0	0	1.46	0	0	0	568.97	0	0	0	0	0
		3062	16046239	20339817	21.1092	4.09982	5.16	0	0	0	0	0	0	0	0	15.21	0	0	0	0	3.97	0	0	0	0	0	0	0	0	6.36	368.32	110.25	0	0	13.48	0	0	0	0	2.42	2.93	0	0	491.87	0	0	5.15	0	0
		3067	23371450	24809126	5.79495	3.90523	4.34	0	0	0	0	0	0	0	0	27.26	0	0	0	0	9.93	0	0	0	0	0	0	0	0	8.01	692.62	96.86	0	0	31.02	0	1.94	0	0	0	3.42	0	0	1459.67	0	0	6.56	0	0
		3070	24681103	27844529	11.361	3.93909	0	0	0	0	0	0	0	0	0	73.29	0	0	0	0	0	0	0	0	0	0	0	0	0	0	760.4	148.15	0	0	74.05	0	0	0	0	0	0	0	0	1446.13	2.07	0	0	0	0
		3074	23944850	26135444	8.3817	3.92643	0	0	0	0	0	0	0	0	0	43.93	9.36	0	0	0	0	0	0	0	0	0	0	0	0	0	687.36	76.81	0	0	52.58	0	0	0	0	0	0	0	0	1279.37	3.25	0	0	0	0
		3078	17460679	19410922	10.0471	3.94248	0	0	0	0	0	0	0	0	0	15.72	0	0	0	0	0	0	0	0	0	0	0	0	0	0	493.04	63.66	0	0	9.9	0	0	0	0	0	0	0	0	583.29	0	0	0	0	0
ST4	G1	782	3200440	3994173	19.8723	3.75598	0	0	0	0	0	0	0	0	0	3.82	0	0	0	0	0	0	0	0	0	0	0	0	0	0	58.16	7.38	0	0	0	0	0	0	0	0	0	0	0	121.15	0	0	0	2.64	0
		788	27905324	28449988	1.91446	3.75917	0	0	0	0	0	0	0	0	0	12.66	0	0	0	0	4.49	0	0	0	0	0	0	0	0	0	559.65	25.32	0	0	2.52	0	0	0	0	0	20.62	0	0	1019.66	2.55	0	1.77	16.7	0
		806	4993160	5123811	2.54988	3.95104	0	0	0	0	0	0	0	0	0	2.31	0	0	0	0	0	0	0	0	0	0	0	0	0	0	136.55	14.3	0	0	3.5	0	1.45	0	0	0	0	0	0	228.59	0	0	0	4.58	0
		807	39877097	42096941	5.27317	4.1287	0	0	0	0	0	0	0	0	0	5.15	5.51	0	0	0	0	0	0	0	0	0	0	0	0	0	978.01	96.69	0	0	3.06	0	0	0	0	0	0	0	0	879.1	1.63	0	0	19.81	0
		819	23131568	23611004	2.03056	3.82701	0	0	0	0	0	0	0	0	0	7.56	0	0	0	0	0	0	0	0	0	0	0	0	0	0	562.96	112.07	0	0	3.64	0	4.98	0	0	0	0	0	0	747.18	0	0	0	11.06	0
		825	2220737	2359183	5.86839	3.86307	0	0	0	0	0	0	0	0	0	0	0	0	0	0	0	0	0	0	0	0	0	0	0	0	50.89	3.67	0	0	0	0	0	0	0	0	4.18	0	0	87.79	0	0	0	0	0
		831	3783999	3931261	3.74592	3.89512	0	0	0	0	0	0	0	0	0	0	0	0	0	0	0	0	0	0	0	0	0	0	0	0	76.68	18.05	0	0	0	0	0	0	0	0	0	0	0	113.79	0	0	0	0	0
		882	10454170	10805167	3.24842	3.77421	0	0	0	0	0	0	0	0	0	3.03	0	0	0	0	0	0	0	0	0	0	0	0	0	0	266.1	37.65	0	0	0	0	0	0	0	0	0	0	0	326.91	0	0	0	4.5	0
		900	23338226	24548133	4.92871	3.88245	0	0	0	0	0	0	0	0	0	13.31	0	0	0	0	0	0	0	0	0	0	0	0	0	4.01	561.68	167.05	0	0	5.55	0	0	0	0	0	0	0	0	1167.29	1.81	0	0	7.64	0
		960	22494256	24687236	8.88305	3.87971	0	0	0	0	0	0	0	0	0	19.53	0	0	0	0	0	0	0	0	0	0	0	0	0	15.66	465.63	91.56	0	0	29.3	0	2.07	0	0	0	0	0	0	1090.33	3.13	0	0	22.74	0
	G2	777	4905615	5069042	3.22402	3.7173	0	0	0	0	0	0	0	0	0	1.61	0	0	0	0	0	0	0	0	0	0	0	0	0	0	123.67	24.45	0	0	0	0	0	0	0	0	0	0	0	189.32	0	0	0	55.93	0
		783	7557260	7646549	1.1677	3.72745	0	0	0	0	0	6.02	0	0	0	2.46	0	0	0	0	0	0	0	0	0	0	0	4.31	0	0	245.6	47.93	14.77	0	0	10.01	4.39	0	0	0	0	0	0	361	0	0	0	6.4	0
		795	5717653	6022745	5.06566	3.85867	0	0	0	0	0	0	0	0	0	0	0	0	0	0	0	0	0	0	0	0	0	0	0	0	65.01	48.39	0	0	0	0	0	0	0	0	0	0	0	116.73	0	0	0	0	0
		820	2683332	2737354	1.97351	3.89771	0	0	0	0	0	0	0	0	0	0	0	0	0	0	0	0	0	0	0	0	0	0	0	0	61.2	2.41	0	0	0	0	0	0	0	0	0	0	0	112.36	0	0	0	0	0
		856	10686435	11253546	5.0394	3.1472	0	0	0	0	0	0	0	0	0	0	3.15	0	0	0	0	0	0	0	0	0	0	0	0	0	120.35	13.29	0	0	1.29	0	0	0	0	0	0	0	0	235.45	0	0	0	20.34	0
		883	6242625	6435781	3.00128	3.54861	0	0	0	0	0	0	0	0	0	3.55	0	0	0	0	0	0	0	0	0	0	0	0	0	0	98.21	19.84	0	0	5.62	0	0	0	0	0	0	0	0	184.75	0	0	0	0	0
		925	5713586	5887023	2.94609	3.66016	0	0	0	0	0	0	0	0	0	0	0	0	0	0	0	0	0	0	0	0	0	0	0	0	90.86	11.19	0	0	0	0	0	0	0	0	0	0	0	140.74	0	0	0	0	0
		931	27892811	28236631	1.21764	4.00113	0	0	0	0	0	2.97	0	26.84	7.69	17.86	0	0	0	0	0	0	0	0	0	0	0	6.14	0	0	1060.45	214	8.25	0	16.45	2.24	2.28	0	0	4.71	1.37	0	0	1289.1	0	0	4.72	8.24	0
		943	26190810	27281708	3.99864	3.29669	0	0	0	0	0	0	0	0	0	19.23	4.26	0	0	0	0	0	0	0	0	0	0	0	0	0	305.75	71.13	0	0	18.49	0	2.24	0	0	0	0	0	0	412.27	0	0	0	3.73	0
		961	2826587	2970171	4.8342	3.89051	0	0	0	0	0	0	0	0	0	4.04	0	0	0	0	0	0	0	0	0	0	0	0	0	0	82.93	9.57	0	0	0	0	0	0	0	0	0	0	0	215.79	0	0	0	5.92	0
	G3	778	4977071	5139880	3.16756	3.83587	0	0	0	0	0	0	0	0	0	5.72	0	0	0	0	0	0	0	0	0	0	0	0	0	0	209.92	12.07	0	0	0	0	0	0	0	0	0	0	0	277.36	0	0	0	4.21	0
		790	41371432	43407094	4.6897	4.02289	0	0	0	0	0	0	0	0	0	16.56	4.14	0	3.95	0	0	0	0	0	0	0	0	0	0	0	1628.9	123.94	0	0	21.67	0	3.47	0	0	0	0	0	0	2499.58	6.96	0	0	45.27	0
		796	5641529	5847753	3.52655	3.63018	0	0	0	0	0	0	0	0	0	1.4	0	0	0	0	0	0	0	0	0	0	0	0	0	0	105.14	17.35	0	0	0	0	3.56	0	0	0	0	0	0	161.28	0	0	0	0	0
		802	5227286	5341145	2.13173	3.53452	0	0	0	0	0	0	0	0	0	3.1	0	0	0	0	0	0	0	0	0	0	0	0	0	0	91.88	11.47	0	0	0	0	0	0	0	0	0	0	0	134.47	0	0	0	1.22	0
		821	26523680	26913553	1.44861	4.15581	28.88	0	0	27.55	0	4.8	0	5.61	0	16.36	16.09	0	5.7	0	0	0	0	0	0	1.61	11.89	63.97	0	4.11	1261.42	131.02	174.55	0	17.93	30.66	62.55	0	0	43.08	42.02	0	0	1884.27	3.52	34.81	52.75	33.35	0
		845	25055485	25994842	3.61363	3.98991	0	0	0	0	0	0	0	0	0	5.59	0	0	3.75	0	0	0	0	0	0	0	0	0	0	3.19	585.82	71.35	0	0	0	0	3.49	0	0	0	0	0	0	1590.6	0	0	0	9.14	0
		884	49101163	49824321	1.45142	3.88199	0	0	0	0	0	0	0	0	0	70.6	0	0	0	0	0	0	0	0	0	0	0	0	0	0	1883.99	129.16	0	0	90.62	0	0	0	0	11.86	0	0	0	3115.82	9.54	0	8.37	61.07	1.63
		926	2585138	2637328	1.9789	4.08012	0	0	0	0	0	0	0	0	0	0	0	0	0	0	0	0	0	0	0	0	0	0	0	0	72.53	7	0	0	0	0	0	0	0	0	0	0	0	166.08	0	0	0	0	0
		944	3871195	3992466	3.0375	3.86542	0	0	0	0	0	0	0	0	0	0	0	0	0	0	0	0	0	0	0	0	0	0	0	0	96.66	10.88	0	0	0	0	0	0	0	0	0	0	0	124.81	0	0	0	0	0
		962	47945808	48976017	2.1035	4.12943	0	0	0	0	0	0	0	0	0	33.02	7.46	0	0	0	0	0	0	0	0	0	0	0	0	0	2021.95	125	0	0	36.73	0	0	0	0	18.24	0	0	0	3968.49	7.13	0	22.33	56.32	0
	G4	779	5283648	5513455	4.16811	3.42067	0	0	0	0	0	0	0	0	0	39.74	0	0	0	0	0	0	0	0	0	0	0	0	0	0	106.52	17.72	0	0	39.96	0	12.25	0	0	0	0	0	0	213.16	0	0	0	15.58	0
		785	20832858	21343600	2.39295	3.6501	0	0	0	0	0	0	0	0	0	148.52	0	0	0	0	0	0	0	0	0	0	0	0	0	0	454.06	32.32	0	0	145.72	0	53.67	0	3.61	0	0	0	0	1016.04	2.4	0	0	44.75	0
		810	26938198	27650579	2.57637	3.66527	0	0	0	0	0	0	0	0	0	118.67	3.17	0	0	0	0	0	0	0	0	0	0	0	0	0	584.99	116.71	0	0	136.02	0	82.77	0	2.29	0	0	0	0	898.7	0	0	0	55.72	0
		822	5197018	5467226	4.94232	3.99	0	0	0	0	0	0	0	0	0	47.8	0	0	0	0	0	0	0	0	0	0	0	0	0	0	126.16	24.54	0	0	42.35	0	5.47	0	0	0	7.89	0	0	282.13	0	0	0	28.11	0
		840	4311798	5032736	14.325	3.76924	0	0	0	0	0	0	0	0	0	21.22	0	0	0	0	0	0	0	0	0	0	0	0	0	0	129.97	14.03	0	0	24.8	0	5.43	0	0	0	0	0	0	246.77	0	0	0	11.55	0
		858	25419228	28039634	9.34536	3.91874	0	0	0	0	0	0	0	0	0	226.61	0	0	0	0	0	0	0	0	0	0	0	0	0	0	756.01	52.25	0	0	213.81	1.62	28.09	0	2.81	0	0	0	0	1849.09	0	0	0	94.84	0
		885	6105920	7541289	19.0335	3.76717	0	0	0	0	0	0	0	0	0	45.58	0	0	0	0	0	0	0	0	0	0	0	0	0	0	115.25	28.84	0	0	57.05	0	3.9	0	0	0	0	0	0	250.78	0	0	0	22.76	0
		897	21802899	24367285	10.5239	3.99716	0	0	0	0	0	0	0	0	0	98.91	0	0	0	0	0	0	0	0	0	0	0	0	0	0	465.71	138.85	0	0	115.62	1.9	29.81	0	2.95	0	0	0	0	1158.49	0	0	0	146.01	0
		957	39855798	40936062	2.63891	4.06025	0	0	0	1.19	0	0	0	0	0	408.98	3.25	0	0	0	0	0	0	0	0	0	0	0	0	0	1700.3	70.37	0	0	529.8	0	23.73	0	2.18	0	0	0	0	2528.55	13.43	0	2.5	418.6	0
		963	22880708	24572922	6.8865	3.79465	0	0	0	0	0	0	0	0	0	94.9	0	0	0	0	0	0	0	0	0	0	0	0	0	0	664.9	113.45	0	0	120.37	2.45	86.96	0	2.37	0	0	0	0	1352.77	3.65	0	0	108.63	0
	G5	798	2657624	2806409	5.30161	4.03054	0	0	0	0	0	0	0	0	0	0	0	0	0	0	0	0	0	0	0	0	0	0	0	0	40.31	10.94	0	0	0	0	0	0	0	0	0	0	0	54.78	0	0	0	10.72	0
		804	26266528	27663153	5.04868	3.60988	0	0	0	0	0	0	0	0	0	22.63	0	0	0	0	0	0	0	0	0	0	0	0	0	0	593.67	61.39	0	0	27.51	0	0	0	0	0	0	0	0	955.33	0	0	0	3.13	0
		823	25918960	26727377	3.02468	3.68862	0	0	0	0	0	0	0	0	0	15.62	0	0	0	0	0	0	0	0	0	0	0	0	0	0	368.38	60.54	0	0	17.59	0	3.59	0	0	0	0	0	0	708.23	0	0	0	6.71	0
		835	25695271	26049934	1.36147	4.03066	2.39	0	0	10.5	0	12.38	0	34.53	0	396.29	31.27	0	0	0	0	0	0	0	0	0	0	4.8	0	0	1152.11	272.37	29.3	0	417.39	11.98	199.68	0	0	12.01	9.01	0	0	1818.01	0	12.34	9.37	143.15	0
		859	24186209	28412616	14.8751	4.07443	0	0	0	0	0	0	0	0	0	20.16	2.41	0	0	0	0	0	0	0	0	0	0	0	0	0	592.61	61.46	5.43	0	16.08	0	4.68	0	0	0	0	0	0	790.75	0	0	0	4.75	0
		880	25952965	26762385	3.02447	3.82712	0	0	0	0	0	0	0	0	0	7.24	0	0	0	0	0	0	0	0	0	0	0	0	0	0	390.12	69.4	4.78	0	2.63	0	0	0	0	0	0	0	0	487.34	0	0	0	5.09	0
		892	5188821	5615769	7.60266	3.88763	0	0	0	0	0	0	0	0	0	0	0	0	0	0	0	0	0	0	0	0	0	0	0	0	101.22	15.89	0	0	0	0	0	0	0	0	0	0	0	158.18	0	0	0	7.68	0
		928	42611753	47835172	10.9196	3.89815	0	0	0	0	0	0	0	0	0	31.92	2.81	0	0	0	0	0	0	0	0	0	0	0	0	0	1297.47	78.34	6.08	0	36.03	0	0	0	0	0	0	0	0	1555.25	1.67	0	0	20.77	0
		946	24207332	26641198	9.13572	3.52001	0	0	0	0	0	0	0	0	0	12.32	6.17	0	0	0	0	0	0	0	0	0	0	0	0	0	409.03	100.9	1.21	0	14.89	0	2.43	0	0	0	0	0	0	499.86	0	0	0	4.79	0
		958	19720496	20691643	4.69343	3.97213	0	0	0	0	0	0	0	0	0	23.46	0	0	0	0	0	0	0	0	0	0	0	0	0	0	510.54	71.22	2.93	0	21.8	0	0	0	0	0	0	0	0	553.44	0	0	0	3.5	0
	G6	781	4842254	4935626	1.8918	3.716	0	0	0	0	0	0	0	0	0	6.46	0	0	0	0	0	0	0	0	0	0	0	0	0	0	109.81	15.5	0	0	5	0	0	0	0	0	0	0	0	187.31	0	0	0	0	0
		793	41350627	52233324	20.8348	3.94205	0	0	0	0	0	0	0	0	1.55	31.03	5.54	0	0	0	0	0	0	0	0	0	0	0	0	0	1372.91	60.59	8.21	0	25.65	0	0	0	4.33	0	0	0	0	2233.34	5.52	0	0	112.47	0
		799	3863031	3901153	0.977198	3.15763	7.81	0	0	26.14	0	0	0	0	72.08	0	16.24	0	0	0	0	0	0	0	0	0	0	58.18	0	0	440.13	1.05	2.36	0	0	1.81	0	0	0	64.98	37.21	0	0	223.14	0	31.22	73.2	0	0
		805	6249950	6617412	5.55296	3.57061	0	0	0	0	0	0	0	0	0	3.26	0	0	0	0	0	0	0	0	0	0	0	0	0	0	131.47	16.57	0	0	0	0	0	0	0	0	0	0	0	207.89	0	0	0	0	0
		812	24284524	25061600	3.10066	3.68647	0	0	0	0	0	0	0	0	0	42.57	0	0	0	0	0	0	0	0	0	0	0	0	0	0	547.26	97.92	0	0	41.15	0	1.9	0	0	0	0	0	0	852.47	0	0	0	8.59	0
		830	27250040	27549587	1.0873	3.80591	0	0	0	17.08	0	21.13	0	19.02	108.77	8.03	0	0	0	0	24.05	0	0	0	0	0	10.09	115.38	0	16.78	1651.21	191.65	32.9	0	10.89	6.15	0	0	0	44.82	15.97	0	0	2211.18	2.71	17.15	70.18	19.54	0
		836	2404313	2527761	4.88369	3.52282	0	0	0	0	0	0	0	0	0	3.49	0	0	0	0	0	0	0	0	0	0	0	0	0	0	46.51	5.42	0	0	0	0	0	0	0	0	0	0	0	65.01	0	0	0	0	0
		860	5317540	6291680	15.483	3.91208	0	0	0	0	0	0	0	0	0	1.4	1.51	0	0	0	0	0	0	0	0	0	0	0	0	0	145.58	13.77	0	0	2.43	0	0	0	0	0	0	0	0	276.49	0	0	0	0	0
		866	4561800	4923027	7.3375	3.60678	0	0	0	0	0	0	0	0	0	2.68	0	0	0	0	0	0	0	0	0	0	0	0	0	0	102.51	24.9	0	0	0	0	0	0	0	0	0	0	0	145.05	0	0	0	0.96	0
		887	4042558	4180135	3.29121	3.49245	0	0	0	0	0	0	0	0	0	0	0	0	0	0	0	0	0	0	0	0	0	0	0	0	51.6	16.53	0	0	0	0	1.53	0	0	0	0	0	0	95.92	0	0	0	0	0
	GG	3052	4243137	4577048	7.29534	2.89849	0	0	0	0	0	0	0	0	0	2.86	0	0	0	0	0	0	0	0	0	0	0	0	0	0	90.05	0	0	0	0	0	0	0	0	0	0	0	0	199.84	0	0	1.34	0	0
		3053	22087251	25355045	12.8881	2.84735	0	0	0	0	0	2.09	0	0	0	32.31	0	0	0	0	0	0	0	0	0	0	0	0	0	0	377.93	11.71	0	0	34.45	3.6	0	0	0	0	0	0	0	702.47	0	0	0	0	0
		3056	22377601	27692542	19.1927	3.25234	0	0	0	0	0	0	0	0	0	16.37	0	0	0	0	0	0	0	0	0	0	0	0	0	0	423.04	91.26	0	0	11.84	3.32	0	0	0	0	0	0	0	684.88	0	0	0	0	0
		3058	20630256	25584521	19.3643	3.17444	0	0	0	0	0	0	0	0	0	57.54	0	0	0	0	0	0	0	0	0	0	0	0	0	0	684.59	50.49	0	0	38.89	8.97	0	3.17	0	0	0	0	0	1054.81	0	0	0	0	0
		3059	24486799	25234594	2.96337	3.13693	0	0	0	0	0	3.68	0	0	0	21.65	0	0	0	0	3.69	0	3.19	0	0	0	0	0	0	0	582.29	64.85	0	0	8.68	0	0	0	0	0	0	0	0	727.49	0	0	0	0	0
		3062	15438552	25780201	40.1147	3.97444	0	0	0	0	0	0	0	0	0	5.29	0	0	0	0	0	0	0	0	0	0	0	0	0	0	315.51	91.13	0	0	3.25	0	0	0	0	0	0	0	0	475.56	0	0	0	0	0
		3067	19052063	26457349	27.9895	3.20664	0	0	0	0	0	0	0	0	0	10.33	0	0	0	0	0	0	0	0	0	0	0	0	0	0	439.12	5.24	0	0	14.79	6.66	0	0	0	2.82	0	0	0	1010.92	2.74	0	0	0	0
		3070	19018765	30473919	37.59	3.76341	0	0	0	0	0	0	0	0	0	17.54	0	0	0	0	0	0	0	0	0	0	0	0	0	0	655.06	57.03	0	0	21.15	0	6.77	0	0	0	0	0	0	933.65	0	0	0	0	0
		3074	25157580	28102606	10.4795	3.22743	0	0	0	0	0	0	0	0	0	62.95	0	0	0	0	0	0	0	0	0	0	0	0	0	0	608.68	14.95	0	0	58.83	0	0	3.46	0	0	0	0	0	1384.04	3.24	0	1.14	0	0
		3078	7195172	7695055	6.49616	3.68301	2.83	0	0	0	0	0	0	0	0	18.91	0	0	0	0	0	0	0	0	0	0	0	0	0	4.04	226.59	18.03	0	0	14.58	0	0	0	0	0	0	0	0	450.53	0	0	0	0	0
[truncated: 415 more columns]

## Sheet: Table_S3
Table S3. Sum of antimicrobial resistance genes (ARGs) abundance and diversity from normalized data available in Table S2 of resistance genes identified by Resfinder. G1: trimethoprim/sulfamethoxazole, G2: colistin, G3: oral vaccinated, G4: gentamicin, G5: untreated control with water acidification, G6: untreated control, GG: amoxicillin (farm of origin). ST1: one day before weaning, ST2: three d…
			Sum of ARGs abundance per antibiotic class											Sum of ARGs diversity per antibiotic class
Sampling Time	Group	Animal ID	Aminoglycoside	Beta-lactam	Phenicol	Trimethoprim	Macrolide	Tetracycline	Nitroimidazole	Quinolone	Sulphonamide	Glycopeptide	Others	Aminoglycoside	Beta-lactam	Phenicol	Trimethoprim	Macrolide	Tetracycline	Nitroimidazole	Quinolone	Sulphonamide	Glycopeptide	Others
ST1	G1	788	67.8244	11.2886	1.83135	4.21015	129.222	125.86	0	1.50177	3.72209	0	0	15	8	4	3	15	15	0	2	3	0	0
		806	27.2588	10.8342	0.689121	1.38913	125.372	109.974	0	4.12091	1.91539	0	0	12	7	3	3	13	11	0	2	3	0	0
		807	47.2837	8.53596	0.399389	2.22498	89.7774	126.243	0	3.54232	3.85925	0	0	11	4	1	1	11	15	0	2	3	0	0
		819	112.893	9.42222	0.403426	1.46673	117.768	135.428	0	1.09574	16.2587	0.119102	0	13	7	2	2	16	16	0	2	3	1	0
		825	49.3396	8.28874	0.323336	1.60845	76.953	132.017	0	8.17303	3.6884	0	0	10	5	2	2	13	13	0	2	2	0	0
		831	111.054	6.9254	1.48594	0.612466	102.591	128.325	0.0708821	2.00057	8.91527	0.214492	0	14	5	3	1	14	19	1	1	2	1	0
		882	147.542	7.10832	0.671209	2.93392	150.722	185.161	0.537625	4.05397	7.34713	0	0	14	6	2	4	16	16	1	2	3	0	0
		900	43.3111	7.06364	0.211243	0.505249	92.9407	109.043	0	1.59891	6.14181	0	0	13	6	2	2	12	12	0	1	3	0	0
		960	31.6469	2.77011	0	1.03559	107.411	137.437	0	3.845	3.70145	0	0	10	3	0	2	10	10	0	2	3	0	0
	G2	777	73.8164	46.0943	0.773375	0.327427	87.7879	143.891	0.081004	39.7124	1.01298	0	0	14	9	3	1	12	15	1	2	2	0	0
		783	79.0613	13.4529	1.17724	1.25875	124.388	147.443	1.3876	4.70751	0.713081	0	0	12	5	1	1	12	14	1	2	3	0	0
		795	74.0769	18.8144	0	1.0411	121.161	279.899	1.59694	3.22356	5.29212	0	0	10	6	0	1	14	16	1	2	3	0	0
		820	106.963	2.87244	2.69588	5.12064	106.197	156.25	0.729057	35.742	12.2286	0.815705	0	14	4	4	1	12	15	1	2	3	2	0
		856	35.9072	4.18978	0.417844	0.2367	69.5878	115.681	0	0.419409	1.74845	0	0	15	6	2	1	10	12	0	2	2	0	0
		883	100.707	2.54518	0.946131	0.293675	92.3787	131.673	0	0.44513	8.53827	0.646454	0	14	4	3	2	15	18	0	2	3	2	0
		925	31.0611	14.0042	0.333232	2.72666	112.835	124.899	10.9443	5.5567	2.70355	0	0	12	6	1	4	9	11	1	2	3	0	0
		931	67.6771	7.64595	0.76601	5.85091	115.751	153.458	1.51211	1.10658	19.9346	0	0	11	5	2	2	13	15	1	2	3	0	0
		943	39.1145	6.64643	0.718587	0.366214	217.476	286.991	0	0.688926	1.68435	0	0	13	6	2	2	10	12	0	2	2	0	0
		961	52.3102	9.78432	0.617565	4.09491	128.994	324.019	0.749773	0	10.8593	0	0	13	6	3	2	11	11	1	0	3	0	0
	G3	778	127.106	42.1415	0.270173	0.0401555	108.88	124.887	0	23.4481	0.881082	0	0	11	8	2	1	10	15	0	2	1	0	0
		790	53.9235	25.6729	3.35512	0	39.0426	110.8	0.207506	6.45457	5.44506	0	0	18	7	2	0	7	11	1	1	3	0	0
		796	53.3824	13.0467	0.0762159	1.20946	77.7721	109.026	0.482909	0.567246	5.49129	0	0	12	5	1	2	11	10	1	2	3	0	0
		802	119.047	56.1948	0.069479	4.16317	70.7425	129.819	0	47.3869	9.29175	0	0	12	4	1	2	13	14	0	2	2	0	0
		821	49.2711	24.4733	3.95179	11.8931	111.648	94.9596	0.607074	35.071	17.0341	1.21183	0	13	4	2	2	18	17	1	2	2	1	0
		845	99.7625	18.0452	0	1.95804	92.1528	129.351	2.36759	4.1662	4.46024	0	0	14	5	0	1	13	18	1	2	3	0	0
		884	52.1066	5.81448	2.11082	5.94747	120.486	132.663	1.83433	1.01219	12.2628	0	0	14	5	6	4	14	13	2	1	3	0	0
		926	45.2598	5.85361	0	2.13558	137.777	111.756	0.313	0.270924	3.97869	0	0	8	6	0	2	10	11	1	1	2	0	0
		944	69.8555	9.18343	1.12147	5.98019	96.0914	162.252	0.191836	3.20474	18.0632	0	0	14	5	4	2	11	15	1	2	3	0	0
		962	31.3584	20.1919	0.808721	0.143351	123.882	174.484	0	1.34228	1.00308	0	0	11	6	2	1	12	11	0	2	3	0	0
	G4	779	85.588	44.3495	0.550253	0.334261	91.2593	142.34	0	51.7221	5.47866	0	0	15	5	4	2	12	17	0	2	3	0	0
		785	58.4091	7.28417	1.1698	1.726	104.022	130.525	10.7974	14.1015	4.54957	0.758451	0	14	4	3	2	17	16	1	2	3	1	0
		810	34.9527	2.89962	0.338795	0.376179	121.445	173.928	0	1.24536	1.19396	0	0	14	5	2	1	10	9	0	2	1	0	0
		822	55.8734	10.0465	0.562297	0.703877	57.5361	102.851	5.79592	1.60323	2.7407	0.176975	0	14	6	1	1	13	16	1	1	3	1	0
		840	51.5326	6.77846	3.41198	0.171637	77.1512	112.551	0	1.59902	1.10167	0	0	13	6	3	1	8	11	0	2	2	0	0
		858	46.5599	5.68576	1.85678	0.403774	81.0591	101.923	0.66355	0.450447	2.49862	0	0	13	4	3	1	10	13	3	1	3	0	0
		885	125.021	11.7	1.62378	1.95692	121.39	176.137	38.5804	0.891608	4.58014	3.8165	0	21	6	3	3	20	19	2	2	3	2	0
		897	70.2336	2.77985	0.553433	1.47437	123.98	146.2	0	0.105057	3.13586	0	0	11	4	2	1	12	17	0	1	2	0	0
		957	38.2002	22.4984	1.55207	0.398573	73.3433	227.77	0	0.262427	2.2328	0	0	12	6	3	2	9	9	0	1	2	0	0
		963	73.7969	4.16369	0.51487	5.41806	154.443	121.592	0.197301	20.0397	10.6766	0	0	13	6	2	2	13	16	2	2	3	0	0
	G5	798	40.7284	13.229	5.25462	8.26587	84.2698	126.646	1.05127	47.5576	8.45421	0	0.0550555	14	5	5	3	21	14	1	4	3	0	1
		804	61.7186	8.7622	1.19414	1.39141	113.991	161.623	0.0639988	2.68946	2.82348	0	0	12	4	3	3	15	15	1	2	3	0	0
		823	75.211	4.30682	0.959707	1.92386	82.2467	99.4552	0	7.07772	9.56297	0	0	9	4	3	1	11	14	0	1	2	0	0
		835	62.4413	9.31371	0.307108	1.6353	98.0451	135.623	0.404014	2.59154	0.597827	0	0	10	4	1	1	12	15	1	2	1	0	0
		859	49.183	3.03509	0.481498	0.0669099	85.9107	142.56	0	0	3.2951	0.097824	0	11	6	2	1	10	16	0	0	3	1	0
		880	63.8486	16.83	2.66443	6.58117	182.409	134.014	0.0631448	53.6025	7.54281	0.678366	0.174618	23	8	5	5	22	20	1	3	3	1	2
		892	115.11	3.79305	1.32061	1.32708	137.107	156.264	0.70803	0.340264	8.8803	0	0	13	5	2	3	15	15	2	1	3	0	0
		928	46.4368	16.9698	2.84609	4.37504	66.7255	122.563	0.284789	21.2125	7.28478	0	0	18	8	5	5	15	15	1	2	3	0	0
		946	121.186	45.9091	0.662604	1.92236	75.4593	138.305	0	48.8834	4.77538	0	0	16	6	4	1	12	18	0	2	3	0	0
		958	60.6994	15.8226	3.0545	2.23203	104.729	150.638	8.58587	7.33548	3.34759	0.60152	0	14	5	3	3	17	16	1	2	3	1	0
	G6	781	70.4444	19.8546	1.4636	0.8055	136.581	149.826	0.162581	3.44717	2.62982	0	0	17	8	3	1	10	16	1	2	2	0	0
		793	39.7982	11.3475	0.819826	2.23941	207.912	130.864	0	19.1799	1.39744	0	0	18	7	3	2	15	15	0	2	3	0	0
		799	78.487	33.3644	6.94004	14.0656	70.2211	123.075	1.47248	0.141617	36.0377	0	0	11	4	2	1	10	10	1	1	3	0	0
		805	64.7388	3.31072	0	10.2683	124.648	147.556	2.73665	5.96273	22.6341	0	0.312795	9	2	0	2	11	12	2	2	3	0	1
		812	63.6808	11.2244	0.109094	2.24978	117.774	127.032	0	7.06884	2.39005	0	0	17	5	1	2	12	16	0	2	3	0	0
		830	98.3626	11.6768	1.19269	1.59292	91.9305	112.057	0	5.32269	2.31814	0	0	14	7	5	2	14	15	0	2	3	0	0
		836	101.009	7.13016	1.32737	1.83599	99.4484	144.263	0	8.51293	8.88427	0.174088	0	16	8	3	4	14	15	0	2	3	1	0
		860	83.0958	1.923	0.377019	0	97.711	109.236	0.0281758	0.0892234	4.861	0	0	10	4	1	0	12	12	1	1	2	0	0
		866	83.3109	5.5691	2.14069	5.44725	102.495	205.191	0	21.775	23.8593	0.181547	0	13	4	6	3	13	17	0	2	3	1	0
		887	66.9621	3.12757	1.28639	0.775605	80.1932	222.763	0.321412	0.29922	2.63011	0	0	12	4	2	2	14	17	1	1	3	0	0
	GG	3052	59.1137	8.7373	2.0878	3.40019	109.736	142.05	0	3.53414	4.03339	0.525683	0	20	7	4	2	18	19	0	2	2	2	0
		3053	42.0189	21.414	0.229319	1.51167	127.196	110.595	0	9.81594	1.15613	0	0	15	9	1	2	13	12	0	2	3	0	0
		3056	52.0966	8.0756	1.46975	1.85833	106.332	123.036	0	3.30837	1.63421	0	0	12	6	2	2	13	15	0	2	2	0	0
		3058	55.5794	15.1867	3.2955	2.9067	88.5831	93.9987	0	18.6805	7.77724	0	0	13	5	2	1	18	17	0	1	2	0	0
		3059	69.6573	0.835759	0.424795	1.71064	79.2509	129.463	0.831413	7.2713	2.58829	0	0	11	4	3	2	13	13	1	2	3	0	0
		3062	80.7748	4.85476	1.02353	0.634449	73.1597	107.224	0.259388	3.07585	2.28016	0	0	10	4	1	1	8	11	1	2	2	0	0
		3067	58.9544	13.7242	3.52347	0.992044	88.0368	198.338	7.60788	8.29868	4.78674	0	0	16	6	3	5	15	16	1	2	3	0	0
		3070	42.7231	7.6258	1.46171	10.1674	161.98	144.528	0.0900505	3.72627	26.9509	0	0	17	9	4	5	18	17	1	2	3	0	0
		3074	47.3143	8.27173	0.188526	0.698243	60.147	152.072	0	0.490865	5.21168	0	0	8	5	3	2	13	13	0	2	3	0	0
		3078	204.864	149.599	0	0	31.9566	125.573	0	208.904	0.413353	0	0	12	5	0	0	12	13	0	1	1	0	0
ST2	G1	782	93.8874	32.6979	21.065	0	76.9046	137.248	0.42664	0	0	0.309376	0	9	4	4	0	9	14	1	0	0	1	0
		788	178.701	9.32482	62.4374	0	63.5188	141.895	0.223007	0	0	0	0	10	4	4	0	9	13	1	0	0	0	0
		806	112.771	18.4663	32.6899	0	59.2246	131.116	1.14474	0	0	0	0	6	4	5	0	9	12	2	0	0	0	0
		807	84.8613	8.23214	19.3351	0	55.0864	144.029	0.285198	0	0	0	0	6	3	4	0	10	14	1	0	0	0	0
		819	57.9007	27.4671	10.6087	0	46.8732	117.218	0.283258	0	0	0.120277	0	9	3	2	0	9	14	2	0	0	1	0
		825	130.545	11.3647	38.0753	0	58.6931	113.124	0	0	0	0	0	10	3	3	0	10	14	0	0	0	0	0
		831	90.5843	22.1616	16.6759	0	64.6049	115.421	0.240764	0	0.109438	0	0	10	4	5	0	10	14	1	0	1	0	0
		882	174.605	17.0559	34.5184	0	86.6296	120.576	0	0	0	0.194539	0	12	3	3	0	10	13	0	0	0	1	0
		900	82.5045	12.8013	21.4431	0	48.4796	65.0787	0	0	0	0	0	3	3	2	0	4	6	0	0	0	0	0
		960	91.6158	17.7616	16.6571	0	56.1492	146.847	1.5197	0	0	0	0	10	3	5	0	10	12	1	0	0	0	0
	G2	777	148.531	4.20918	64.8605	0	89.6819	148.062	0	0	0	0	0	7	3	5	0	11	15	0	0	0	0	0
		783	143.959	8.70384	30.4253	0	83.7651	146.597	0	0	0	0.0722995	0	9	3	4	0	12	14	0	0	0	1	0
		795	86.2084	7.54508	21.1099	0	49.0031	125.001	0	0	0	0	0	6	3	3	0	9	10	0	0	0	0	0
		820	133.37	10.5415	34.5254	0	76.2401	139.474	0.167395	0	0	0	0	10	3	5	0	12	14	1	0	0	0	0
		856	39.8282	17.6693	6.19439	0	45.2819	99.1431	0	0	0	0	0	4	3	2	0	7	9	0	0	0	0	0
		883	140.11	19.7503	39.939	0	73.34	134.429	0.127491	0	0	0.166258	0	9	3	3	0	12	15	1	0	0	1	0
		925	62.8234	16.6806	13.0022	0	62.5389	111.468	0	0	0	0	0	8	3	3	0	10	13	0	0	0	0	0
		931	116.861	6.6954	29.8355	0	87.8094	130.074	0	0	0	0	0	10	3	4	0	11	15	0	0	0	0	0
		943	27.0568	28.2513	2.60439	0	46.4309	100.655	1.17098	0	0	0.25788	0	7	4	3	0	10	12	1	0	0	1	0
		961	115.84	20.8075	30.9434	0	74.8008	139.221	0.582657	0	0	0	0	8	3	3	0	12	15	1	0	0	0	0
	G3	778	97.4909	7.96132	22.5731	0	76.4154	136.104	0	0	0	0	0	10	3	5	0	12	15	0	0	0	0	0
		790	24.2321	24.5739	2.95459	0	54.3176	110.719	0.254393	0	0	0	0	5	3	2	0	10	14	1	0	0	0	0
		796	92.5793	7.29758	12.7212	0	70.3355	155.131	0.318528	0.830125	0	0.0377664	0	11	7	4	0	14	17	1	1	0	1	0
		802	63.6276	25.74	8.0344	0	63.279	115.789	0.176503	0.0601515	0	0	0	10	4	4	0	12	11	1	1	0	0	0
		821	119.571	10.3611	15.8756	0	53.1249	126.483	0	0	0	0	0	8	3	3	0	11	12	0	0	0	0	0
		845	174.755	10.5321	54.0038	0	59.916	132.357	0	0.0759294	0	0.0609924	0	11	3	4	0	12	14	0	1	0	1	0
		884	101.691	17.9459	18.8066	0	62.1005	126.516	0.984392	0.185621	0	0	0	9	4	5	0	12	15	2	1	0	0	0
		926	81.6306	24.214	11.1647	0	70.9222	140.011	0	0	0	0	0	10	4	4	0	10	14	0	0	0	0	0
		944	104.883	10.7032	12.195	0	89.926	124.076	0	1.11765	0	0	0	11	5	4	0	12	16	0	1	0	0	0
		962	195.104	7.56847	62.7124	0	63.4792	117.602	0	0.217232	0	0	0	12	4	4	0	12	14	0	1	0	0	0
	G4	779	141.359	20.3228	29.8139	0	40.8238	110.672	0	0	0.147683	0	0	11	3	4	0	10	14	0	0	1	0	0
		785	125.677	16.9548	34.0448	0	86.7863	127.368	0.136772	0	0	0.259487	0	9	4	4	0	12	13	1	0	0	2	0
		810	141.046	2.29996	41.965	0	42.7603	116.54	0	0	0	0	0	9	3	3	0	10	13	0	0	0	0	0
		822	136.885	45.2083	26.7284	0	64.0927	106.93	0.287895	0	0	0	0	11	4	2	0	10	11	1	0	0	0	0
		840	126.231	10.6785	21.987	0	98.2724	154.967	0	0	0	0	0	12	4	4	0	12	15	0	0	0	0	0
		858	142.851	5.28871	28.9836	0	63.7537	134.827	0	0	0	0	0	9	3	5	0	10	16	0	0	0	0	0
		885	144.212	42.0927	27.0662	0	64.4354	118.557	0.155433	0	0	0	0	11	5	6	0	9	12	1	0	0	0	0
		897	187.129	2.42296	29.9837	0	109.939	160.619	0	0	0	0.118072	0	13	3	4	0	11	13	0	0	0	1	0
		957	156.264	11.8023	25.235	0	72.9515	138.536	0.28229	0.0972862	0	0	0	13	5	4	0	11	15	1	1	0	0	0
		963	125.011	34.7264	23.2992	0	75.8102	140.149	0	0	0	0	0	7	3	3	0	9	11	0	0	0	0	0
	G5	798	97.3235	11.9244	26.0563	0	78.5138	133.271	0.195414	0	0	0	0	9	3	5	0	12	14	1	0	0	0	0
		804	69.8563	24.026	7.422	0	65.3458	120.966	0.601843	0	0	0	0	8	4	3	0	9	14	2	0	0	0	0
		823	63.0853	12.5548	8.13017	0	160.918	146.217	0	0	0	0.428091	0	8	3	5	0	11	14	0	0	0	1	0
		835	85.6509	28.3	16.3461	0	86.5278	132.367	0	0.264096	0	0	0	12	5	3	0	12	15	0	1	0	0	0
		859	98.4959	4.51871	19.9154	0	89.5216	143.847	0.869973	1.17961	0	0.185688	0	10	4	5	0	12	15	2	1	0	1	0
		880	102.284	7.63074	10.7823	0	49.7123	130.324	0	0	0	0	0	9	3	4	0	12	14	0	0	0	0	0
		892	120.571	21.7689	20.5018	0	74.9435	150.216	1.21679	0	0	0	0	7	4	4	0	11	15	1	0	0	0	0
		928	125.374	9.7601	31.4976	0	76.2538	136.956	0	0	0	0.143498	0	10	3	5	0	12	14	0	0	0	1	0
		946	58.4915	14.575	8.77903	0	53.9496	92.3818	0	0	0	0	0	3	3	2	0	7	7	0	0	0	0	0
		958	93.2233	11.0946	23.4243	0	71.891	111.295	0.204254	0	0	0	0.286752	7	3	4	0	9	14	1	0	0	0	1
	G6	781	101.27	32.0829	17.2009	0	69.1337	132.436	0	0	0	0	0	9	3	4	0	11	13	0	0	0	0	0
		793	134.254	9.78797	43.2219	0	111.956	162.535	0	0	0	0	0	11	3	4	0	13	16	0	0	0	0	0
		799	130.857	23.2568	32.1123	0	112.331	125.443	0.251909	1.0629	0	0	0	10	4	4	0	12	16	1	1	0	0	0
		805	85.0978	12.2617	16.3027	0	64.2658	116.311	0	0	0	0	0	8	3	3	0	11	14	0	0	0	0	0
		812	148.796	17.0354	43.3785	0	62.4061	142.705	0	0	0	0.100635	0	10	5	5	0	12	15	0	0	0	1	0
		830	133.757	23.3967	33.4954	0	75.6024	126.102	0	0	0	0	0	10	3	4	0	11	14	0	0	0	0	0
		836	112.457	29.692	23.9142	0	82.017	133.384	0.117923	0	0	0	0	10	4	4	0	10	14	1	0	0	0	0
		860	148.941	4.84014	28.4551	0	73.5549	143.673	0.100821	0.199456	0	0.426121	0	14	5	4	0	12	16	1	1	0	2	0
		866	84.2356	9.90524	17.8487	0	93.3878	129.465	0	0	0	0	0	4	3	3	0	9	10	0	0	0	0	0
		887	42.5826	13.9313	10.1619	0	71.7089	109.298	0.20846	0	0	0	0	8	4	3	0	7	12	1	0	0	0	0
	GG	3052	78.3366	5.48418	13.2902	0	58.4103	136.999	0	0	0.0737431	0	0	9	4	4	0	11	12	0	0	1	0	0
		3053	105.143	11.4683	16.6774	0.0943522	59.5855	155.801	0	0	0.168147	0.178953	0.0669426	18	7	7	2	13	15	0	0	1	1	1
		3056	96.3561	10.9276	14.0421	0.146436	65.1802	154.172	0.0701395	0	0.513732	0.0875405	0	13	7	7	1	15	16	1	0	2	1	0
		3058	88.9647	14.0187	16.9469	0	52.9558	115.232	0.282041	0	0	0	0	9	5	4	0	10	14	1	0	0	0	0
		3059	40.143	13.8636	4.05347	0	44.6137	77.561	0	0	0	0	0	2	3	1	0	5	5	0	0	0	0	0
		3062	66.3942	8.79857	4.86142	0	48.9297	130.197	0	14.3953	0	0	0	8	5	2	0	13	14	0	1	0	0	0
		3067	90.7759	20.1578	14.4579	0	52.6748	108.231	0	0	0	0	0	9	4	5	0	12	13	0	0	0	0	0
		3070	63.2166	8.44911	9.38309	0	54.3853	127.559	0.099658	0.17296	0	0.204258	0	11	4	5	0	10	13	1	1	0	1	0
		3074	103.933	25.9332	16.8468	0	62.3054	126.402	0	0	0	0	0	7	4	5	0	12	14	0	0	0	0	0
		3078	103.768	5.53628	13.3856	0	53.9533	143.684	1.09556	0.537044	0	0	0	13	5	4	0	12	14	2	1	0	0	0
ST3	G1	782	79.696	22.2353	14.2289	0	49.2135	115.302	0.135491	0	0.290554	0	0	8	5	4	0	12	14	1	0	1	0	0
		788	98.8357	8.23702	32.5304	0	56.4515	137.761	0.225065	0	0	0	0	9	3	5	0	9	13	2	0	0	0	0
		806	96.9425	3.02894	31.0203	0	44.2124	152.689	0	0	0	0.0750845	0	10	3	3	0	9	13	0	0	0	1	0
		807	85.5403	9.34584	19.7762	0.117674	52.6797	135.865	0	0	0.0668322	0	0	8	4	4	1	10	13	0	0	1	0	0
		819	54.5974	35.1258	12.5494	0	89.8135	120.838	0	0	0	0	0	6	4	3	0	10	14	0	0	0	0	0
		825	96.5939	26.888	19.8853	0	67.9431	130.32	0.473323	0	0	0	0	6	3	4	0	9	12	1	0	0	0	0
		831	82.9822	19.9311	13.07	0	61.5301	143.897	0.570305	0	0	0	0	9	3	4	0	9	13	1	0	0	0	0
		882	109.479	18.5899	21.8713	1.63741	46.7527	139.902	0.167993	0	4.7727	0.0798822	0	12	4	5	1	12	15	1	0	2	1	0
		900	110.281	19.8103	29.1442	0	57.684	119.605	0.215791	0	0	0.139609	0	8	5	4	0	11	12	1	0	0	1	0
		960	128.737	14.5898	50.1737	0	48.9872	149.874	0.0996962	0	0.228614	0	0	12	6	5	0	13	15	1	0	1	0	0
	G2	777	110.144	18.3042	38.3882	0	39.4525	139.458	0	0	0	0.126295	0	10	3	3	0	9	12	0	0	0	1	0
		783	62.2094	13.7522	17.1252	0	60.0055	122.767	0	0	0	0	0	6	4	3	0	6	8	0	0	0	0	0
		795	106.884	7.61905	32.6211	0.126194	61.5973	140.879	0.12176	0.0784449	0	0	0	11	4	5	1	12	14	1	1	0	0	0
		820	87.9551	13.1843	23.7696	0	48.1431	124.24	0.203397	0	0	0	0	8	4	4	0	8	12	1	0	0	0	0
		856	29.395	27.7067	8.51708	0	62.4463	114.042	0.621855	0	0.0657451	0	0	7	4	4	0	9	13	1	0	1	0	0
		883	84.3605	28.7219	15.1475	0	89.294	107.655	0.321709	0.58894	0	0	0	14	6	6	0	12	16	1	1	0	0	0
		925	42.4825	22.9842	11.3752	0.0484529	62.8793	112.704	0.0497988	0	0	0	0	6	4	3	1	8	12	1	0	0	0	0
		931	165.08	41.7822	32.0234	6.74354	72.9329	126.327	0	7.33078	7.27408	0	0	12	4	5	1	11	15	0	1	1	0	0
		943	109.362	13.7621	18.7289	0.256612	65.6753	128.073	0.204324	0.481305	0.33872	0.280761	0	16	6	5	1	13	16	1	1	2	2	0
		961	109.587	12.8007	21.4555	0	61.1052	172.581	0.213028	0	0	0	0	8	4	5	0	10	13	1	0	0	0	0
	G3	778	141.216	13.6369	34.7142	0	207.837	158.613	0	0	0.216921	0	0	9	4	5	0	12	15	0	0	1	0	0
		790	53.5101	27.536	6.24705	4.2079	54.1559	109.358	0	1.28659	7.90887	0	0	12	4	4	2	12	14	0	1	3	0	0
		796	38.4942	17.5969	7.27103	0	51.1916	110.899	0.802426	0	0	0	0	5	3	4	0	8	12	1	0	0	0	0
		802	104.482	10.8771	16.4672	0.234116	59.5557	143.475	0	0	0.546916	0	0	12	4	3	2	14	16	0	0	2	0	0
		821	114.306	14.5295	30.3394	0	54.4217	142.539	0.241824	0	0	0.181287	0	9	5	4	0	11	12	1	0	0	1	0
		845	108.345	19.4002	40.191	0.201499	60.4713	154.689	0	0	0.951195	0	0	9	4	4	1	12	13	0	0	2	0	0
		884	137.633	13.7855	26.0552	0	77.4586	140.509	0	0	0.0699757	0	0	10	4	5	0	13	14	0	0	1	0	0
		926	130.246	9.77336	39.3461	0	66.5628	111.849	0.0768543	0	0.101492	0.155179	0	10	3	4	0	12	12	1	0	1	1	0
		944	129.779	7.88421	18.9293	0	77.9103	132.042	0	0.164188	0	0.369722	0	11	3	4	0	12	15	0	1	0	1	0
		962	125.78	10.5032	32.9877	0	79.6387	130.472	0	0	0	0	0	4	3	3	0	8	9	0	0	0	0	0
	G4	779	189.321	17.8151	34.6857	0	120.292	138.608	0	2.22063	0.841527	0	0	13	6	5	0	11	13	0	1	1	0	0
		785	139.419	16.252	22.9031	0.104171	58.5422	114.299	0.125336	7.85615	5.655	0	0	14	5	5	1	10	16	1	1	3	0	0
		810	146.292	12.0509	34.592	0.109991	85.1076	149.43	0.451797	0.278457	0.0428128	0	0	13	3	5	1	12	15	1	1	1	0	0
		822	180.029	28.2932	16.2861	0.420556	81.582	130.12	0	0.921533	1.7515	0.325513	0	17	4	5	2	14	15	0	1	3	1	0
		840	241.422	4.83497	68.0822	0	87.0287	145.376	0.0228825	0	0	0.0742188	0	13	5	6	0	12	14	1	0	0	1	0
		858	221.42	4.13464	52.5981	0.231135	134.211	139.767	0	0.134485	1.53677	0	0	15	4	6	1	13	14	0	1	3	0	0
		885	225.526	37.4231	27.7103	0	66.9881	120.884	0	0	0.26251	0	0	13	4	4	0	10	13	0	0	1	0	0
		897	155.65	37.1559	25.2531	0.205325	99.2188	111.607	0	0	0.118653	0	0	13	4	4	1	11	13	0	0	1	0	0
		957	121.755	21.2641	13.7117	0.568828	76.7651	126.485	0.418978	1.42961	1.69141	0	0	15	6	4	1	13	16	2	1	2	0	0
		963	225.874	21.3937	21.3634	0	115.091	142.694	0.424541	8.78443	0	0	0	13	5	3	0	13	14	2	1	0	0	0
	G5	798	64.1483	25.1088	13.7366	0	68.9972	142.67	0.244525	0	0	0	0.155202	8	3	6	0	12	13	1	0	0	0	1
		804	76.3841	25.7337	16.2198	0	98.9025	125.72	0	0	0	0	0	7	3	2	0	9	10	0	0	0	0	0
		823	60.9285	24.0966	11.8862	0	96.4028	146.235	0.169102	0	0	0	0.251659	10	4	5	0	9	14	1	0	0	0	1
		835	114.587	11.7803	27.8743	0	125.673	162.323	0.0564912	0	0	0	0.25867	7	3	5	0	12	15	1	0	0	0	1
		859	74.2533	8.76231	14.3767	0	80.9917	137.85	0.0521422	0	0	0	0	8	4	5	0	12	12	1	0	0	0	0
		880	74.5524	12.0803	6.3183	0	72.6367	135.659	0.287214	0	0	0	0	7	3	4	0	14	13	1	0	0	0	0
		892	80.2516	17.2728	16.5999	0	64.1058	143.89	0.168247	0	0	0.359182	0.187988	9	5	4	0	12	14	1	0	0	3	1
		928	85.3363	13.1705	11.5979	0	74.8774	128.319	0	0	0	0	0	6	3	2	0	9	13	0	0	0	0	0
		946	59.5481	12.2426	10.8658	0.359926	62.1157	144.372	0.118699	0	0	0	0.195704	8	8	4	1	12	14	1	0	0	0	2
		958	83.0023	14.2749	25.4576	0	75.9892	131.058	0.10849	0	0	0	0.237346	11	3	4	0	12	14	1	0	0	0	1
	G6	781	159.849	47.4717	57.1205	11.7331	124.45	150.54	0	10.4104	8.12802	0	0	10	4	5	1	14	17	0	1	1	0	0
		793	104.332	9.23772	19.4634	0.504721	71.8051	147.702	0.40441	0.733851	0.565963	0	0	12	5	5	1	13	14	1	1	1	0	0
		799	327.175	76.5934	37.9782	28.021	86.1948	128.296	0	25.8514	23.2727	0	0	10	4	4	1	13	13	0	1	1	0	0
		805	108.391	30.0377	3.99501	0	51.8	93.2821	1.63705	3.63456	0	0	0	5	3	1	0	3	5	1	1	0	0	0
		812	97.8076	37.5909	21.069	0.842923	63.1438	129.562	0	0.927463	0.790137	0	0	11	5	6	1	10	16	0	1	2	0	0
		830	73.7934	42.6697	13.5407	0.235244	62.7849	119.671	0.197072	0.13582	0.153131	0	0	11	4	4	1	12	15	1	1	1	0	0
		836	63.4104	26.3608	11.2299	1.67756	60.5324	127.361	0.540368	1.22281	1.32021	0	0	9	4	4	1	13	16	1	1	1	0	0
		860	135.482	16.9302	26.328	4.76818	76.2277	127.532	0.604412	4.92203	5.40674	0	0	12	5	6	1	13	15	1	1	1	0	0
		866	110.646	46.2943	17.4854	4.02572	65.8352	114.265	0.379858	4.43038	4.91656	0	0	11	4	5	1	11	16	1	1	1	0	0
		887	60.8493	25.9793	9.7005	1.73865	72.6867	109.611	0.743511	1.55751	2.12935	0	0	10	4	5	1	11	13	1	1	1	0	0
	GG	3052	71.3936	17.5168	19.2865	0	57.5395	100.605	0	0	0	0	0	4	3	4	0	6	7	0	0	0	0	0
		3053	68.3749	11.8466	7.09653	0	56.7368	115.525	3.27487	0	0	0	0	5	3	3	0	7	10	1	0	0	0	0
		3056	78.4605	19.2055	10.9856	0	63.4286	133.419	1.01637	0	0.0532019	0	0	9	4	5	0	13	13	1	0	1	0	0
		3058	92.1164	29.7665	17.8807	0	67.3741	130.948	0.216187	1.18747	0	0.14738	0	12	7	4	0	10	15	1	1	0	2	0
		3059	49.1968	15.2029	6.85838	0	58.1277	119.463	0.835965	0	0.0796982	0	0	6	4	4	0	10	13	1	0	1	0	0
		3062	64.1396	13.7758	7.89282	0.308484	63.0615	123.69	0.545922	0	0.371427	0	0.219989	12	5	6	1	11	13	1	0	1	0	1
		3067	100.192	37.7559	16.2485	0.886124	85.4641	135.728	0.367542	0.461674	0.689303	0	0.122799	11	7	5	3	14	16	1	2	1	0	1
		3070	101.756	9.90474	31.5594	0	68.5958	141.337	0.133706	0	0	0.361815	0	8	4	6	0	10	15	1	0	0	2	0
		3074	90.0569	30.5302	14.5572	0.0797666	74.6566	146.718	0.421803	0	0.129882	0	0	8	5	3	1	12	13	1	0	1	0	0
		3078	66.904	14.6678	9.71955	0	71.1376	112.83	0.453018	0	0	0.246268	0	6	3	4	0	9	14	1	0	0	2	0
ST4	G1	782	60.3511	31.1426	12.064	0	58.7419	121.643	0	0	0	0	0	5	3	2	0	8	12	0	0	0	0	0
		788	59.6997	19.6031	14.2586	0	52.1338	122.713	0.509939	0.125424	0.0623537	0.0781213	0	10	6	5	0	10	15	1	1	1	1	0
		806	78.3632	10.0998	17.2095	0	60.3506	142.651	0	0	0	0	0	7	3	2	0	7	11	0	0	0	0	0
		807	50.2065	11.0547	6.81318	0	53.9249	135.207	0.253027	0	0.0682096	0.0822527	0	9	5	5	0	12	14	1	0	1	1	0
		819	62.6611	22.3694	9.71443	0	59.8278	127.337	0	0	0	0	0.13099	7	3	4	0	10	14	0	0	0	0	1
		825	65.9826	27.3918	13.9548	0	63.2538	113.021	0	0	0	0	0	4	3	2	0	5	6	0	0	0	0	0
		831	55.1057	12.5423	8.21353	0	58.7262	106.676	0	0	0	0	0	3	3	2	0	7	12	0	0	0	0	0
		882	61.0465	22.9985	10.9095	0	60.8599	127.957	2.57409	0	0	0	0	5	3	5	0	7	13	1	0	0	0	0
		900	82.8409	20.3589	15.5577	0.150826	60.1472	125.692	1.10634	0	0	0.136686	0	9	3	5	1	12	14	1	0	0	1	0
		960	77.3509	20.5679	16.7047	0	55.6693	116.44	0	0	0	0	0	9	4	4	0	10	13	0	0	0	0	0
	G2	777	80.5159	13.9595	24.4026	0	74.5982	135.013	0	0	0	0	0	5	3	2	0	8	9	0	0	0	0	0
		783	98.2261	2.54987	15.2648	0.410202	63.0215	101.79	0	0	0.432697	0	0.367858	11	2	3	1	15	13	0	0	1	0	1
		795	40.249	7.629	9.2503	0	72.0366	121.513	1.74372	0	0	0	0	3	3	2	0	7	11	1	0	0	0	0
		820	65.5789	20.9441	17.169	0	50.6236	114.656	1.23354	0	0	0	0	3	3	2	0	6	10	1	0	0	0	0
		856	36.857	37.7703	11.6924	0	57.456	113.002	0.306931	0	0	0	0.511864	6	3	4	0	8	12	1	0	0	0	2
		883	49.9742	14.723	9.42552	0	52.2264	110.884	0	0	0	0	0	5	3	2	0	7	12	0	0	0	0	0
		925	42.4935	18.7185	9.73294	0	45.5126	92.5426	0.750842	0	0	0	0	3	3	3	0	8	7	1	0	0	0	0
		931	98.6559	6.7322	14.4725	1.36881	76.2756	141.894	0	0	0.209731	0	0.947556	17	3	7	3	17	17	0	0	1	0	5
		943	31.9616	17.8868	6.62293	0	51.3699	98.5136	0.510103	0	0	0	0	8	5	3	0	9	12	1	0	0	0	0
		961	112.592	20.0418	26.5408	0	63.8862	119.933	0	0	0	0	0	5	3	2	0	9	7	0	0	0	0	0
	G3	778	102.325	12.0714	14.7175	0	86.4484	128.953	0	0	0	0	0	5	3	3	0	10	10	0	0	0	0	0
		790	105.41	5.26789	16.0333	0	74.5449	134.856	0	0	0	0.0408494	0	11	3	3	0	11	15	0	0	0	1	0
		796	51.1794	14.668	10.5379	0	48.6464	103.495	0	0	0	0	0	5	3	3	0	7	9	0	0	0	0	0
		802	46.3223	28.3417	7.06676	0	66.1873	122.968	0	0	0	0	0	5	3	2	0	8	11	0	0	0	0	0
		821	152.189	5.4359	38.5263	13.3435	139.913	146.313	1.03342	0	3.04709	0	0.927096	25	5	10	5	24	21	2	0	2	0	2
		845	90.7159	16.4503	31.5161	0	88.4637	134.663	0	0	0	0	0	8	4	5	0	10	12	0	0	0	0	0
		884	109.654	4.272	17.2902	0	61.6368	137.313	0	0	0.251725	0.105904	0	11	3	5	0	12	14	0	0	1	1	0
		926	95.0085	12.0419	17.9681	0	53.6064	126.686	0	0	0	0	0	3	3	2	0	5	9	0	0	0	0	0
		944	60.0202	22.1146	9.69985	0	67.093	112.12	0	0	0.28415	0	0	3	3	2	0	8	10	0	0	1	0	0
		962	131.638	3.3006	38.5452	0	78.366	141.717	0.146624	0	0.594213	0.903312	0	11	3	6	0	13	15	1	0	1	2	0
	G4	779	84.2089	21.2126	14.1399	0	88.4559	123.687	0.63971	0	0	0	0	7	3	3	0	9	8	1	0	0	0	0
		785	91.2544	29.0464	12.6204	0	78.6234	138.13	0.116643	0	0	0	0	9	4	3	0	11	14	1	0	0	0	0
		810	74.2084	15.69	21.0445	0	80.3792	126.183	1.65379	0	0	0	0	9	3	5	0	11	11	2	0	0	0	0
		822	108.61	18.8166	14.9201	0	70.883	140.559	0.954393	0	0	0	0	8	4	3	0	8	10	1	0	0	0	0
		840	105.239	15.6872	22.2019	0	69.8711	115.258	0	0	0	0	0	7	3	3	0	8	11	0	0	0	0	0
		858	126.878	13.0496	27.8569	0	58.2516	137.782	0.136904	0	0	0	0	9	3	5	0	12	14	1	0	0	0	0
		885	85.8446	24.5696	11.3873	0	65.6854	122.563	0	0.330826	0	0	0	7	3	2	0	7	9	0	1	0	0	0
		897	99.1084	19.8758	16.7638	0	74.6369	139.315	0.624688	0	0	0	0	10	4	4	0	10	12	1	0	0	0	0
		957	143.178	10.3378	23.5057	0	73.0742	145.292	0.607189	0	0	0.0348757	0	13	4	5	0	12	17	2	0	0	1	0
		963	111.467	25.6705	17.8434	0	66.9512	134.604	0.0721132	0	0	0.0957138	0	10	4	4	0	9	13	1	0	0	1	0
	G5	798	43.9302	12.1688	18.0725	0	46.3459	113.413	0	0	0	0	0	4	3	4	0	7	9	0	0	0	0	0
		804	63.3376	26.7123	7.55905	0	78.4953	124.113	0.13363	0	0	0	0	6	3	3	0	12	14	1	0	0	0	0
		823	45.552	30.1528	9.7203	0	60.8736	127.507	0.38466	0	0	0	0	7	4	3	0	12	13	1	0	0	0	0
		835	178.343	7.71815	18.6451	5.36519	97.5417	158.867	0	0	0.698572	0.161119	0.707912	20	5	7	4	16	15	0	0	1	2	1
		859	62.0912	6.90559	10.838	0	59.1056	129.896	0.111634	0	0	0	0	10	4	5	0	11	14	1	0	0	0	0
		880	37.2443	17.2998	6.12146	0	70.1908	141.318	1.91577	0	0	0	0	7	3	4	0	11	12	2	0	0	0	0
		892	54.5345	12.5732	8.33137	0	54.5326	99.593	0	0	0	0	0	4	4	2	0	8	9	0	0	0	0	0
		928	71.1151	21.3397	10.2223	0	73.5135	128.654	0.195721	0	0.098799	0	0	9	4	5	0	12	16	1	0	1	0	0
		946	43.4414	37.4618	6.75457	0.11732	56.076	109.806	0.419294	0	0	0	0	9	5	5	1	12	13	1	0	0	0	0
		958	60.3545	13.9692	9.42421	0	71.0307	126.694	0.211455	0	0	0	0	8	3	5	0	10	14	2	0	0	0	0
	G6	781	66.9275	32.5592	10.0222	0	73.5463	128.196	0	0	0	0	0	5	3	3	0	9	12	0	0	0	0	0
		793	93.8075	7.09759	22.255	0	81.6614	139.775	0.734693	0	0	0	0	12	4	6	0	12	15	2	0	0	0	0
		799	279.234	11.4418	12.6999	6.10919	202.776	133.398	0	0	25.2703	0	13.0053	15	4	4	3	12	13	0	0	1	0	3
		805	57.4709	32.0083	6.83685	0	72.3446	126.148	0.873607	0	0	0	0	4	3	3	0	8	10	1	0	0	0	0
		812	65.5504	26.757	9.76507	0	89.7189	131.529	0.637855	0	0.0967694	0	0.0642384	7	3	5	0	12	14	1	0	1	0	1
		830	242.046	4.74752	46.5181	5.37907	144.351	189.377	0.106422	0	3.91265	0	4.08513	22	5	11	6	24	22	1	0	3	0	5
		836	50.0892	40.0156	12.4734	0	73.8756	112.09	0	0	0	0	0	4	3	3	0	10	7	0	0	0	0	0
		860	82.9669	15.9153	10.9731	0	67.125	130.715	0.985418	0	0	0	0	6	3	3	0	11	13	1	0	0	0	0
		866	60.5244	37.4655	7.02574	0	68.9311	120.68	0	0	0	0	0	5	3	3	0	8	10	0	0	0	0	0
		887	40.9592	18.4735	5.25163	0	62.1389	95.6103	0.390842	0	0	0	0	4	3	2	0	7	8	1	0	0	0	0
	GG	3052	69.3096	67.8083	6.47163	0.483133	75.7341	164.864	0	0	0	0	0	4	2	3	1	7	8	0	0	0	0	0
		3053	52.7254	69.7194	8.27989	0	75.6821	127.021	0	0	0	0	0	7	4	3	0	9	11	0	0	0	0	0
		3056	54.9974	23.2554	10.3671	0	71.5979	130.909	0.315047	0	0	0.140319	0	6	3	3	0	11	12	1	0	0	1	0
		3058	92.2146	68.3719	15.5044	0	100.251	173.262	0.231214	0.0596212	0.0552586	0.0945214	0	8	5	7	0	14	13	1	1	1	1	0
		3059	57.8075	55.7349	9.30746	0.0890276	83.4004	132.617	0.297303	0.164578	0.112305	0	0	8	4	4	1	12	11	1	1	1	0	0
		3062	57.6958	14.5519	11.1442	0	67.7019	141.82	0.153512	0	0	0	0	5	3	3	0	10	13	1	0	0	0	0
		3067	78.3443	75.7624	9.39741	0	109.971	170.6	1.27703	0	0.098677	0	0	8	4	3	0	11	12	1	0	1	0	0
		3070	89.2387	12.5134	17.1988	0	85.5066	136.541	0.287085	0	0	0	0	7	3	4	0	10	14	1	0	0	0	0
		3074	84.9561	56.9586	16.2794	0	78.8709	176.438	0.537015	0	0	0	0	8	3	4	0	8	14	1	0	0	0	0
		3078	102.223	23.7965	13.5202	0.565657	93.8532	180.775	0	0	0.219592	0	0.319659	7	4	4	1	13	11	0	0	1	0	1

## Sheet: Table_S4
Table S4A. Sick and/or dead animals through the whole period of study at the experimental farm and diagnostic from necropsies. Death date is expressed in days after arrival at the experimental farm. (*): Isolation of E. coli; (**): Isolation of E. coli and S. suis. Weights are expressed in Kg. ADWG: Average Daily Weight Gain. G1: trimethoprim/sulfamethoxazole, G2: colistin, G3: oral vaccinated, G…															Table S4B. Antimcirobial resistance profiles of microbiologic analyses from necropsies. (*): E. coli isolated were identified with Stb and EAST1 virulence factors; (**): E. coli isolated identified to be beta hemolytic. Note: Antimicrobial susceptibility analyses were performed using the minimal inhibitory concentration (MIC) method, except for the S. suis isolate of animal 888 for which an E-tes…
Group	Animal ID	Sow ID	Parity	Initial weight	Final weight	ADWG	Nursery	Ceftiofur treatment	Meningitis	Death	Death date	Diagnostic
G1	800	5131	4	2.82	/	/	1	1	0	1	2	/
	813	5695	2	4.62	15.6	0.261429	1	1	1	0		/						ANIMAL ID
	831	5379	3	4.16	22.55	0.437857	1	1	0	0		/						851		888*		890		917**		920*		921		956*
	861	4076	7	4.02	14.6	0.251905	1	1	1	0		/				Cat	Antibiotic	CMI (mg/L)	Result	CMI (mg/L)	Result	CMI (mg/L)	Result	CMI (mg/L)	Result	CMI (mg/L)	Result	CMI (mg/L)	Result	CMI (mg/L)	Result
	888**	5687	2	5.98	/	/	0	0	0	1	9	Enteritis			Escherichia coli	D	spectinomycin	> 128	R	16	S	16	S	32	S	16	S	> 128	R	16	S
	894	5933	1	4.14	/	/	1	1	1	1	31	Pneumonia				D	sulfamethoxazole/trimethoprim	≤ 0.06	S	≤ 0.06	S	0.25	S	> 4	R	≤ 0.06	S	≤ 0.06	S	≤ 0.06	S
	924	6135	1	5.48	/	/	1	1	1	1	26	Enteritis				C	amoxicillin-clavulanic acid	8	R	8	R	8	R	8	R	2	R	4	R	8	R
	936	5602	2	3.2	10.15	0.165476	1	1	0	0		/				C	apramycin	8	R	8	R	4	S	4	S	8	R	16	R	8	R
G2	801	5131	4	6.36	/	/	0	0	0	1	17	Enteritis				C	florfenicol	8	R	4	S	8	R	8	R	8	R	8	R	8	R
	808	5426	3	4.46	/	/	0	1	0	1	14	Pulmonary consolidation				C	gentamycin	2	R	1	R	1	R	0.5	R	1	R	1	R	2	R
	826	5689	2	5.4	20.9	0.369048	1	1	0	0		/				C	neomycin	2	S	> 64	R	2	S	1	S	> 64	R	4	S	> 64	R
	844	4856	5	4.32	19.05	0.350714	1	1	0	0		/				B	cefquinome	≤ 0.06	S	8	R	0.12	S	0.12	S	≤ 0.06	S	0.12	S	> 8	R
	850	4683	6	4.38	/	/	1	1	0	1	18	/				B	ceftiofur	0.25	S	> 8	R	0.5	S	0.5	S	1	S	0.5	S	> 8	R
	877	4543	6	6.76	18.45	0.278333	1	1	1	0		/				B	colistin	≤ 0.5	S	≤ 0.5	S	≤ 0.5	S	≤ 0.5	S	≤ 0.5	S	1	S	≤ 0.5	S
	889	5687	2	3.9	13.7	0.233333	1	1	0	0		/				B	enrofloxacin	> 4	R	2	R	> 4	R	≤ 0.03	S	1	R	1	R	2	R
	949	5648	2	4.48	/	/	1	1	1	1	32	Enteritis				B	marbofloxacin	> 4	R	1	R	> 4	R	≤ 0.03	S	0.5	R	0.5	R	1	R
G3	784	5599	2	4.92	/	/	1	1	1	1	25	Poliserositis			Streptococcus suis	D	amoxcillin			0.032	S	≤ 0.06	S							≤ 0.06	S
	809	5426	3	7.26	23.1	0.377143	1	1	1	0		/				D	ampicillin					≤ 0.06	S							≤ 0.06	S
	815	5695	2	6.2	/	/	0	0	0	1	22	Enteritis, epidermitis and pneumonia				D	doxycycline			8	R	8	R							8	R
	827	5689	2	4.46	19.25	0.352143	1	1	0	0		/				D	penicillin G			0.064	S	≤ 0.06	S							≤ 0.06	S
	833	5379	3	3.68	14.85	0.265952	1	1	0	0		/				D	sulfamethoxazole/trimethoprim			> 32	R	0.12	S							0.12	S
	839	5246	3	4.3	10.45	0.146429	1	1	1	0		/				C	florfenicol			4	R	2	S							2	S
	851*	4683	6	5.52	/	/	1	1	1	1	20	Enteritis and pneumonia				C	tiamulin			> 32	R	2	S							2	S
	863	4076	7	4.48	15	0.250476	1	1	0	0		/				C	tilmicosin			> 32	R	> 64	R							> 64	R
	890**	5687	2	4.64	/	/	0	0	0	1	9	Enteritis				B	cefquinome				S	≤ 0.06	S							≤ 0.06	S
	896	5933	1	3.78	14.6	0.257619	1	1	0	0		/				B	ceftiofur				S	0.12	S							0.12	S
	902	5172	4	2.63	8.5	0.139762	1	1	0	0		/				B	enrofloxacina			0.25	S	0.5	S							0.5	S
	920*	5931	1	2.7	/	/	0	0	0	1	14	Enteritis				B	marbofloxacina			0.5	S	1	R							1	R
	950	5648	2	5.44	/	/	1	1	1	1	14	Pulmonary consolidation
	956**	4105	7	5.6	/	/	0	0	0	1	12	Enteritis
G4	797	4221	7	3.8	18	0.338095	1	1	1	0		/
	828	5689	2	5.9	/	/	1	1	1	1	17	Enteritis
	852	4683	6	3.8	/	/	1	1	0	1	21	Pneumonia
	879	4543	6	7.58	22.4	0.352857	1	1	1	0		/
	903	5172	4	3.02	12.7	0.230476	1	1	0	0		/
	921*	5931	1	2.48	/	/	0	0	0	1	7	Enteritis
	927	6135	1	4.38	13.3	0.212381	1	1	1	0		/
	939	5602	2	4.22	/	/	1	1	0	1	2	Empty stomach
	945	4863	6	4.82	/	/	0	1	1	1	12	/
	951	5648	2	3.36	15.65	0.292619	1	1	0	0		/
G5	792	5680	2	2.82	11.75	0.212619	1	1	0	0		/
	829	5689	2	6.74	26.35	0.466905	1	1	0	0		/
	853	4683	6	5.98	12	0.143333	1	1	1	0		/
	904	5172	4	3.7	/	/	1	1	1	1	18	/
	910	3331	8	4.18	14.4	0.243333	1	1	0	0		/
	922	5931	1	4.28	/	/	1	1	0	1	35	/
	964	5668	2	4.18	14.35	0.242143	1	1	1	0		/
G6	787	5599	2	3.98	16.5	0.298095	1	1	0	0		/
	842	5246	3	6.96	/	/	1	1	0	1	21	/
	854	4683	6	6.34	18.05	0.27881	1	1	0	0		Possible septicemia caused by S. suis
	881	4543	6	5.9	19.65	0.327381	1	1	0	0		/
	893	5687	2	5	16.05	0.263095	1	1	1	0		/
	899	5933	1	4.2	/	/	1	1	1	1	18	/
	917*	5926	1	3.06	/	/	0	0	1	1	21	Enteritis
	935	5884	1	6.68	20.5	0.329048	1	1	1	0		/
	947	4863	6	6.22	/	/	1	1	1	1	26	Enteritis and pneumonia
	965	5668	2	3.34	/	/	1	1	1	1	18	/
